# Supplementary material for: Metabolomics Identifies Novel Blood Biomarkers of Pulmonary Function and COPD in the General Population
Source: Metabolites. 2019 Apr 1;9(4):61. doi: 10.3390/metabo9040061 (PMC6523962; doi:10.3390/metabo9040061)
Supplement: Supplementary file 1 [file metabolites-09-00061-s001.zip]

Archive with 2 entries (2 files):
- Supplemental_Methods.pdf
- Supplement_Tables.xlsx
