# Supplementary material for: Metabolomics Identifies Novel Blood Biomarkers of Pulmonary Function and COPD in the General Population
Source: Metabolites. 2019 Apr 1;9(4):61. doi: 10.3390/metabo9040061 (PMC6523962; doi:10.3390/metabo9040061)
Supplement: Supplementary file 1 [file metabolites-09-00061-s001.zip › Supplement_Tables.xlsx]

## Sheet: Table S1
Table S1. Metabolites associated with FEV1 at FDR<0.05 in fixed effect meta-analysis
		fixed effect meta-analysis				ARIC blacks				ARIC whites				KORA				fixed effect meta-analysis (COPD excluded)
Metabolite	Super.Pathway	beta.fixed	se.fixed	p.fixed	p.fixed.fdr	N.aa	Estimate.aa	Std.Error.aa	p.value.aa	N.ea	Estimate.ea	Std.Error.ea	p.value.ea	N.kora	Estimate.kora	Std.Error.kora	p.value.kora	beta.fixed.nocopd	se.fixed.nocopd	p.fixed.nocopd	p.fixed.nocopd.fdr
1,3-dimethylurate	Xenobiotics	-50.7482	7.29012	3.37298e-12	1.24126e-09	2354	-45.562	9.32528	1.09946e-06	1529	-58.8992	11.6907	5.26606e-07	#N/A	#N/A	#N/A	#N/A	-18.0278	9.35461	0.0539599	0.161441
glycine	Amino Acid	38.8307	7.04794	3.59833e-08	6.62092e-06	2354	39.0525	9.4422	3.65964e-05	1529	38.9736	13.1007	0.00297696	859	37.7555	17.9938	0.0361797	38.0644	6.21789	9.25516e-10	3.4059e-07
gamma-glutamylthreonine*	Peptide	36.2776	6.81318	1.01168e-07	1.241e-05	2354	34.1917	8.82074	0.000108983	1529	52.6481	13.9246	0.000162311	859	19.9666	16.8247	0.235661	30.4088	6.05675	5.14999e-07	4.73799e-05
theophylline	Xenobiotics	-34.3937	6.70024	2.84854e-07	2.62066e-05	2354	-30.6498	8.70877	0.00044076	1529	-48.7491	13.1786	0.000224102	859	-24.4023	17.3238	0.15932	-5.38484	7.05441	0.445267	0.624971
glycerol	Lipid	-36.3704	7.21815	4.68615e-07	2.95329e-05	2354	-36.4652	9.52344	0.00013205	1529	-42.9915	13.9509	0.00209581	859	-24.7953	18.1688	0.172705	-20.7923	6.41988	0.00120058	0.0102747
gamma-glutamylalanine	Peptide	37.7099	7.50398	5.02591e-07	2.95329e-05	2354	33.446	8.88306	0.000170558	1529	48.3343	14.022	0.000582277	#N/A	#N/A	#N/A	#N/A	30.5562	6.56391	3.23702e-06	0.000148903
gamma-glutamylleucine	Peptide	34.8104	6.95662	5.61766e-07	2.95329e-05	2354	34.4207	8.80611	9.54214e-05	1529	40.6337	13.6096	0.00287497	859	23.661	20.5447	0.249776	27.2786	6.1789	1.01108e-05	0.000310064
3-(4-hydroxyphenyl)lactate	Amino Acid	-37.2279	7.70699	1.36249e-06	5.79815e-05	2354	-32.9145	9.97368	0.000980906	1529	-26.9123	15.1627	0.0761152	859	-73.488	20.2723	0.000306179	-17.9587	6.94796	0.00974493	0.0449592
3-phenylpropionate (hydrocinnamate)	Amino Acid	32.6777	6.79098	1.49487e-06	5.79815e-05	2354	20.896	9.49375	0.0278313	1529	41.9751	11.8761	0.000420985	859	51.1974	16.906	0.00253351	25.8436	5.97814	1.53904e-05	0.000371878
2-methylbutyrylcarnitine (C5)	Amino Acid	-36.1853	7.5364	1.57559e-06	5.79815e-05	2354	-41.1902	9.8107	2.78744e-05	1529	-38.0112	15.0388	0.0115873	859	-14.6945	18.9143	0.437436	-25.3135	6.71478	0.00016337	0.00231231
gamma-glutamylvaline	Peptide	31.85	6.9146	4.101e-06	0.000137197	2354	30.8966	8.8402	0.000482865	1529	43.1746	13.3735	0.00127166	859	11.6298	19.8886	0.558875	23.7673	6.14351	0.000109425	0.00183038
asparagine	Amino Acid	31.0799	6.82017	5.18757e-06	0.00014152	2354	29.7554	9.20335	0.00124154	1529	54.0462	12.6888	2.17631e-05	859	-5.40096	16.948	0.750049	28.8494	6.11531	2.38679e-06	0.000133212
gamma-glutamylglutamine	Peptide	31.7467	6.97394	5.30924e-06	0.00014152	2354	37.0262	9.62915	0.000123661	1529	36.8112	12.4115	0.00306531	859	4.39886	17.4494	0.801032	28.7327	6.10634	2.53392e-06	0.000133212
succinate	Energy	-34.2806	7.5466	5.55847e-06	0.00014152	2354	-27.861	9.17316	0.00241405	1529	-47.724	13.2745	0.000334596	#N/A	#N/A	#N/A	#N/A	-26.497	6.68896	7.45424e-05	0.00144377
glycerate	Carbohydrate	31.6665	6.98314	5.76849e-06	0.00014152	2354	39.2482	9.3491	2.79266e-05	1529	43.7915	13.5156	0.00122094	859	-10.9657	16.6861	0.511247	21.1734	6.27537	0.000740731	0.00698946
N2,N2-dimethylguanosine	Nucleotide	-32.2804	7.1539	6.4133e-06	0.000147506	2354	-22.558	9.68438	0.019927	1529	-58.4603	13.6255	1.89558e-05	859	-21.5809	16.9255	0.202642	-24.2834	6.37785	0.0001404	0.00215279
alpha-hydroxyisovalerate	Amino Acid	-30.8841	6.95209	8.89532e-06	0.000182458	2354	-24.4249	9.01076	0.00676451	1529	-32.1653	13.8935	0.0207386	859	-53.7161	17.6954	0.00247412	-24.1289	6.47588	0.000194568	0.00258934
pseudouridine	Nucleotide	-33.7813	7.60546	8.92457e-06	0.000182458	2354	-29.8548	10.0972	0.00314011	1529	-21.7864	14.8522	0.142617	859	-65.308	18.4228	0.000414228	-23.5643	6.77826	0.000508099	0.0051939
7-alpha-hydroxy-3-oxo-4-cholestenoate (7-Hoca)	Lipid	-30.4306	6.86991	9.44339e-06	0.000182904	2354	-18.6405	9.43027	0.0481968	1529	-32.9652	12.4549	0.00821102	859	-63.6679	16.9099	0.00017797	-19.074	6.10249	0.00177434	0.0136033
lactate	Carbohydrate	-30.3742	6.89292	1.05015e-05	0.000193227	2354	-27.6751	9.27673	0.00288129	1529	-36.3992	12.6705	0.00412605	859	-28.4468	17.6826	0.108046	-25.5964	6.15477	3.1993e-05	0.000654078
gamma-glutamylglutamate	Peptide	29.7366	6.85099	1.42166e-05	0.000249129	2354	30.0222	8.78971	0.000647274	1529	57.053	14.3916	7.70375e-05	859	-8.62871	16.8216	0.608117	26.1565	6.06579	1.61686e-05	0.000371878
glutamine	Amino Acid	29.014	7.02471	3.62325e-05	0.000606071	2354	32.4756	9.59635	0.000725716	1529	35.1622	12.9476	0.00668836	859	7.43031	17.048	0.663059	28.0718	6.13742	4.78777e-06	0.000195767
fructose	Carbohydrate	-27.6365	6.71261	3.83678e-05	0.000613885	2354	-28.5887	8.52943	0.000815748	1529	-39.1704	14.3235	0.00631672	859	-8.24133	16.7285	0.622387	-19.1707	6.04147	0.00150774	0.0120619
tryptophan betaine	Amino Acid	30.8191	7.56936	4.66993e-05	0.000716056	2354	27.7877	9.76444	0.00446853	1529	35.3838	11.9821	0.00319499	#N/A	#N/A	#N/A	#N/A	22.7393	6.67393	0.000656371	0.00635644
cinnamoylglycine	Xenobiotics	30.9799	7.68644	5.56678e-05	0.000819429	2354	26.3223	9.83882	0.00751708	1529	38.2749	12.3133	0.00191602	#N/A	#N/A	#N/A	#N/A	31.8947	6.73118	2.1547e-06	0.000133212
mannose	Carbohydrate	-27.3494	7.02469	9.88794e-05	0.00136826	2354	-33.0693	8.86644	0.000196251	1529	-21.2379	14.8968	0.15417	859	-12.466	18.1421	0.492186	-32.4904	6.26031	2.10409e-07	2.58102e-05
isoleucine	Amino Acid	-28.8798	7.42477	0.000100389	0.00136826	2354	-28.9231	9.42024	0.00216291	1529	-34.7929	14.498	0.0165222	859	-15.3382	21.7519	0.480914	-35.9103	6.57573	4.73393e-08	8.71044e-06
3-methylxanthine	Xenobiotics	-37.6588	9.74447	0.000111257	0.00146223	#N/A	#N/A	#N/A	#N/A	1529	-43.4163	11.8802	0.000266456	859	-25.8211	17.0348	0.129947	-26.4614	8.53935	0.00194331	0.0137526
cyclo(leu-pro)	Peptide	-28.5233	7.45727	0.000130823	0.0016601	2354	-21.8457	8.92431	0.0144428	1529	-43.9754	13.5755	0.00122414	#N/A	#N/A	#N/A	#N/A	-24.2341	6.65835	0.000272996	0.00334875
serotonin (5HT)	Amino Acid	26.1512	6.86612	0.000139683	0.00171345	2354	33.2055	9.02194	0.00023802	1529	13.9564	13.4466	0.299477	859	20.4901	17.1613	0.232824	17.7951	6.11891	0.00363497	0.0224398
stearoyl sphingomyelin	Lipid	-28.4965	7.55039	0.000160535	0.00190571	2354	-18.3863	9.00175	0.0412113	1529	-52.4889	13.867	0.000159603	#N/A	#N/A	#N/A	#N/A	-20.5482	6.73123	0.00226818	0.0148324
phenylalanine	Amino Acid	-25.9004	7.03603	0.000232219	0.00256741	2354	-24.0686	8.9677	0.0073277	1529	-14.6105	14.4125	0.310871	859	-52.0389	18.409	0.00481227	-23.1607	6.22128	0.000197015	0.00258934
epiandrosterone sulfate	Lipid	27.4012	7.45229	0.000236104	0.00256741	2354	18.95	10.4635	0.0702594	1529	36.4989	13.2541	0.00596153	859	35.3891	17.7332	0.0462931	15.7707	6.6508	0.017728	0.0716912
N-acetylglycine	Amino Acid	25.8442	7.0311	0.000237206	0.00256741	2354	29.5706	9.6269	0.00215323	1529	15.1303	12.7145	0.234233	859	33.8598	17.5358	0.0538302	28.0528	6.23236	6.7585e-06	0.000248713
threonine	Amino Acid	25.0287	6.83834	0.00025217	0.00265139	2354	22.5149	9.16965	0.0141463	1529	41.2144	13.0802	0.00165958	859	7.28437	16.5599	0.660136	15.5315	6.04966	0.0102482	0.0465597
dehydroisoandrosterone sulfate (DHEA-S)	Lipid	27.1731	7.46601	0.000273095	0.00279164	2354	23.6981	10.3124	0.021648	1529	31.4288	13.4127	0.0192469	859	30.2021	18.3249	0.0996943	14.6257	6.67788	0.0285119	0.0999274
1-palmitoylglycerol (1-monopalmitin)	Lipid	-24.8141	6.8338	0.00028224	0.00280714	2354	-32.6024	9.27123	0.000445579	1529	-26.8086	12.6889	0.0347841	859	4.05185	16.741	0.808814	-23.277	6.04979	0.000119296	0.00190873
docosahexaenoate (DHA, 22:6n3)	Lipid	24.7819	6.84619	0.000294829	0.00285519	2354	9.3636	9.01003	0.2988	1529	64.1477	13.4295	1.95522e-06	859	16.6182	16.9699	0.327724	15.0038	6.0779	0.0135649	0.0580454
N-acetyl-beta-alanine	Nucleotide	-26.7002	7.50817	0.000376321	0.00354573	2354	-28.4152	8.9091	0.00144428	1529	-22.4969	13.9479	0.10697	#N/A	#N/A	#N/A	#N/A	-23.5042	6.6523	0.000410487	0.00472059
taurochenodeoxycholate	Lipid	-24.0064	6.76259	0.000385406	0.00354573	2354	-17.8438	9.04938	0.0487472	1529	-37.3056	12.8294	0.00369262	859	-22.4566	16.7146	0.17946	-21.275	6.06465	0.000451427	0.00502552
kynurenine	Amino Acid	-26.8508	7.57899	0.000395905	0.00355349	2354	-35.7646	10.0649	0.000387803	1529	1.95902	14.243	0.89062	859	-47.5638	19.5807	0.015343	-22.7574	6.77684	0.000784749	0.00708083
biliverdin	Cofactors and Vitamins	24.5771	6.98276	0.000432068	0.00378574	2354	24.0968	9.96724	0.0156991	1529	29.2477	11.995	0.0148701	859	16.6677	16.92	0.324863	18.9186	6.15501	0.00211433	0.0146806
tyrosine	Amino Acid	-24.7568	7.09154	0.000481156	0.0041178	2354	-18.2164	9.10281	0.045488	1529	-22.5322	14.3691	0.117067	859	-54.93	18.34	0.00282357	-21.9541	6.28999	0.000482448	0.00507259
scyllo-inositol	Lipid	23.8223	6.89509	0.000550368	0.00439354	2354	18.1284	9.30347	0.051467	1529	50.7853	12.9232	8.88565e-05	859	-3.56619	16.9205	0.833124	18.662	6.1138	0.00226995	0.0148324
creatinine	Amino Acid	26.5196	7.68214	0.000556226	0.00439354	2354	15.009	10.792	0.164431	1529	37.5802	13.1624	0.00436082	859	40.0463	19.6622	0.0419896	20.2365	6.77679	0.00282512	0.0179249
urate	Nucleotide	-25.2585	7.31987	0.000559172	0.00439354	2354	-21.2822	9.62613	0.0271406	1529	-23.3212	13.1441	0.0762192	859	-51.2368	21.908	0.0195817	-18.0376	6.47326	0.00532836	0.0297096
isovalerylcarnitine	Amino Acid	-25.5925	7.41867	0.000561132	0.00439354	2354	-21.5878	9.40735	0.0218337	1529	-43.6203	15.8521	0.00599934	859	-16.4281	18.5998	0.377357	-29.2481	6.57311	8.6005e-06	0.000287726
1-docosahexaenoylglycerophosphocholine (22:6n3)*	Lipid	25.1598	7.47355	0.000761257	0.00583631	2354	4.84727	9.0029	0.590344	1529	70.1843	13.4037	1.86964e-07	#N/A	#N/A	#N/A	#N/A	20.4537	6.59335	0.00192109	0.0137526
2-hydroxy-3-methylvalerate	Amino Acid	-25.7939	7.73203	0.000849979	0.00638351	2354	-29.0981	9.03972	0.00130437	1529	-16.7872	14.9248	0.260857	#N/A	#N/A	#N/A	#N/A	-22.2294	7.14237	0.00185621	0.0137526
deoxycarnitine	Lipid	27.7162	8.46251	0.00105595	0.00777183	2354	24.2879	10.0846	0.016099	1529	35.877	15.559	0.0212527	#N/A	#N/A	#N/A	#N/A	29.661	7.57279	8.97394e-05	0.00157258
glycocholate	Lipid	-22.0705	6.75498	0.00108582	0.00778579	2354	-19.4651	8.98558	0.0303923	1529	-29.9272	12.9607	0.0210731	859	-18.0159	16.72	0.281563	-20.9369	5.98104	0.000464314	0.00502552
succinylcarnitine	Energy	-23.3847	7.16538	0.00110017	0.00778579	2354	-22.0338	9.35724	0.0186184	1529	-32.4984	14.5359	0.0255142	859	-15.0483	17.347	0.385921	-13.1847	6.39628	0.0392738	0.125676
palmitoleate (16:1n7)	Lipid	-23.3824	7.21773	0.00119704	0.00831153	2354	-19.5899	9.86664	0.0472089	1529	-28.2172	13.4235	0.0357123	859	-26.9768	17.2166	0.117511	-16.7536	6.4793	0.00971787	0.0449592
3-hydroxyisobutyrate	Amino Acid	-24.5175	7.59648	0.00124887	0.00851079	2354	-30.4809	9.22703	0.000969457	1529	-11.9724	13.3829	0.371139	#N/A	#N/A	#N/A	#N/A	-25.2072	6.66878	0.000156901	0.00230959
beta-hydroxyisovaleroylcarnitine	Amino Acid	-24.6688	7.66963	0.00129799	0.00868474	2354	-30.2768	9.23851	0.00106363	1529	-12.2331	13.7573	0.374033	#N/A	#N/A	#N/A	#N/A	-19.7475	6.79501	0.00365866	0.0224398
trehalose	Carbohydrate	-23.7516	7.42491	0.00137949	0.0090652	2354	-18.329	8.89564	0.0394666	1529	-36.206	13.4814	0.00731831	#N/A	#N/A	#N/A	#N/A	-28.3624	6.50591	1.30373e-05	0.000369055
5-oxoproline	Amino Acid	21.8906	6.89913	0.00150897	0.00974213	2354	32.7656	9.20007	0.000376181	1529	27.1617	13.2027	0.0398292	859	-24.0115	17.0058	0.158329	22.5224	6.14883	0.000249399	0.00316478
3-methoxytyrosine	Amino Acid	-21.4885	6.80948	0.00160128	0.0101598	2354	-21.7781	7.81504	0.00536787	1529	10.12	24.9591	0.685194	859	-34.3099	16.6956	0.0401829	-10.7097	6.5597	0.102542	0.254968
N-acetylphenylalanine	Amino Acid	-23.4429	7.47074	0.00170124	0.0106111	2354	-24.2961	8.81798	0.00590943	1529	-21.2731	14.0626	0.130555	#N/A	#N/A	#N/A	#N/A	-22.1784	6.60728	0.000788897	0.00708083
3-methyl catechol sulfate (1)	Xenobiotics	-25.9792	8.34102	0.00184172	0.0112959	2354	-34.0746	10.187	0.000836072	1529	-9.51196	14.5291	0.512771	#N/A	#N/A	#N/A	#N/A	-26.1067	7.52735	0.000523859	0.00521027
erythritol	Xenobiotics	-22.9219	7.37095	0.00187243	0.011296	2354	-15.9861	9.81794	0.103607	1529	-23.2058	14.3395	0.105804	859	-45.198	17.7664	0.0111355	-19.9155	6.53219	0.00229741	0.0148324
indolepropionate	Amino Acid	21.2502	6.87436	0.00199335	0.0118315	2354	8.9696	9.30862	0.335356	1529	50.9508	12.7764	6.98448e-05	859	9.73888	16.917	0.56498	13.5884	6.00956	0.0237509	0.0889569
threonate	Cofactors and Vitamins	21.4929	7.03628	0.00225379	0.013165	2354	23.2688	9.45696	0.0139465	1529	21.8908	13.3586	0.101483	859	15.0215	17.117	0.38042	15.2315	6.30351	0.0156773	0.0660263
arabinose	Carbohydrate	-20.4786	6.80982	0.00263646	0.0151597	2354	-26.1136	8.91752	0.0034406	1529	-1.30103	13.5567	0.923558	859	-29.9177	16.7889	0.0751097	-17.4644	6.04097	0.00384024	0.0231674
mannitol	Carbohydrate	-20.1848	6.75525	0.00280796	0.0158974	2354	-13.2361	9.07056	0.144633	1529	-28.821	12.6798	0.0231664	859	-28.8694	16.8082	0.086239	-23.0123	5.84922	8.34557e-05	0.00153559
oleoylcarnitine	Lipid	-20.2736	6.79564	0.00285136	0.0158985	2354	-25.1098	9.16348	0.00618681	1529	-10.9565	12.6923	0.388139	859	-20.342	16.8136	0.226672	-7.2628	6.15215	0.237789	0.416886
aspartylphenylalanine	Peptide	-20.3367	6.86906	0.00307012	0.0168628	2354	-17.558	9.085	0.0534022	1529	-23.1505	13.4501	0.0854152	859	-25.4388	16.7834	0.129965	-15.7598	6.15802	0.0104903	0.0470785
sebacate (decanedioate)	Lipid	22.802	7.747	0.00324707	0.0175724	2354	34.2597	9.16819	0.00019084	1529	-5.80287	14.4862	0.688786	#N/A	#N/A	#N/A	#N/A	13.2394	6.93106	0.0561134	0.166153
glucuronate	Carbohydrate	-22.3409	7.64121	0.0034586	0.0184459	2354	-10.8429	9.3303	0.245306	1529	-45.7601	13.3159	0.000605243	#N/A	#N/A	#N/A	#N/A	-17.5468	6.90965	0.0111022	0.0486381
1-oleoylglycerophosphoethanolamine	Lipid	-19.9282	6.87816	0.00376374	0.0197865	2354	-28.1406	9.46238	0.00297001	1529	-7.67834	12.3232	0.533327	859	-16.6608	17.1903	0.332724	-17.3823	6.09629	0.00435414	0.0250363
N6-acetyllysine	Amino Acid	-22.323	7.73152	0.00388601	0.0199107	2354	-27.7424	9.2283	0.00267324	1529	-9.56151	14.1611	0.499654	#N/A	#N/A	#N/A	#N/A	-28.2807	6.73948	2.71348e-05	0.000587389
uridine	Nucleotide	19.8019	6.86019	0.00389556	0.0199107	2354	22.0654	9.29537	0.0176863	1529	19.2257	12.7528	0.131874	859	13.3776	16.8403	0.427198	8.91306	6.0749	0.142323	0.319359
androsterone sulfate	Lipid	20.3947	7.10177	0.00408174	0.0204813	2354	10.7684	10.0362	0.283403	1529	28.4954	12.4999	0.0227669	859	32.8898	16.9047	0.0520336	8.97273	6.30696	0.154832	0.329353
glycochenodeoxycholate	Lipid	-19.3394	6.74095	0.00411852	0.0204813	2354	-17.3851	9.00195	0.0535721	1529	-30.2127	12.7885	0.0182783	859	-7.41126	16.779	0.65882	-18.4753	6.03443	0.00220122	0.0148324
lysylisoleucine	Peptide	-20.9096	7.35688	0.00448053	0.0219845	2354	-4.55161	8.50253	0.592477	1529	-69.6374	14.6748	2.27751e-06	#N/A	#N/A	#N/A	#N/A	-17.6276	6.57944	0.00737992	0.0377196
azelate (nonanedioate)	Lipid	21.8453	7.7449	0.00479328	0.0232096	2354	28.5235	9.12396	0.00179246	1529	4.62586	14.6509	0.752245	#N/A	#N/A	#N/A	#N/A	15.3778	6.97434	0.0274604	0.0980153
2-aminobutyrate	Amino Acid	18.958	6.80231	0.00532003	0.0251928	2354	8.52871	9.10068	0.348778	1529	45.0898	12.9828	0.000529091	859	10.8817	16.6557	0.51372	10.576	6.04095	0.0799943	0.207309
2-hydroxyoctanoate	Lipid	-20.9325	7.51402	0.00533977	0.0251928	2354	-10.6442	9.0488	0.239589	1529	-43.7835	13.4857	0.00119321	#N/A	#N/A	#N/A	#N/A	-9.19382	6.69261	0.169526	0.346587
gamma-glutamylisoleucine*	Peptide	18.709	6.84198	0.00624871	0.0287707	2354	23.5995	8.88108	0.00793091	1529	19.1871	13.4009	0.152412	859	-2.05297	17.918	0.908809	13.0567	6.08463	0.0318853	0.108646
dimethylglycine	Amino Acid	-20.6184	7.5411	0.00625449	0.0287707	2354	-15.2512	9.15292	0.095795	1529	-31.9617	13.3063	0.0164253	#N/A	#N/A	#N/A	#N/A	-19.2099	6.67474	0.00400206	0.0233771
1-methylurate	Xenobiotics	-18.7487	6.93105	0.00682987	0.0310295	2354	-20.4189	9.57598	0.0330855	1529	-28.6064	12.3866	0.0210523	859	5.5528	17.1666	0.746423	1.51339	6.36122	0.811952	0.899995
hippurate	Xenobiotics	18.475	6.85606	0.00704513	0.0316172	2354	5.23875	9.55417	0.583524	1529	22.4559	12.2274	0.0664772	859	51.081	16.5964	0.00215228	16.3049	6.06955	0.00722397	0.0374425
hydroxybutyrylcarnitine*	Lipid	-20.0971	7.48105	0.00722253	0.0320228	2354	-21.4757	9.15595	0.0190822	1529	-17.3283	12.9758	0.181935	#N/A	#N/A	#N/A	#N/A	-17.7909	6.66154	0.00756974	0.0377269
phenylalanylphenylalanine	Peptide	-19.8194	7.44583	0.00777212	0.0340493	2354	-22.3437	8.93936	0.0125059	1529	-14.1007	13.4551	0.294814	#N/A	#N/A	#N/A	#N/A	-15.0587	6.55907	0.0216836	0.0831207
1,7-dimethylurate	Xenobiotics	-18.2516	6.91142	0.00827145	0.0358105	2354	-11.4695	9.55333	0.230038	1529	-43.4223	12.236	0.000398912	859	10.188	17.4117	0.558622	-5.38393	6.17502	0.383269	0.561306
2-aminoheptanoate	Lipid	-19.6188	7.49635	0.0088675	0.0379447	2354	-13.4759	8.94693	0.132149	1529	-34.0913	13.7328	0.0131549	#N/A	#N/A	#N/A	#N/A	-22.3242	6.70071	0.000863421	0.00756521
hexanoylcarnitine	Lipid	-17.8859	6.84491	0.00897474	0.0379621	2354	-24.2307	9.14877	0.00813896	1529	-12.4278	13.0276	0.34026	859	-5.42995	16.8936	0.747972	-9.20029	6.15353	0.134882	0.313688
suberate (octanedioate)	Lipid	20.2439	7.76517	0.0091334	0.0381942	2354	34.7069	9.21848	0.0001707	1529	-15.0882	14.4084	0.295183	#N/A	#N/A	#N/A	#N/A	10.9495	6.98261	0.116855	0.284786
cis-4-decenoyl carnitine	Lipid	-19.6571	7.6144	0.00983523	0.040667	2354	-25.9395	9.24424	0.00505734	1529	-6.40061	13.4284	0.633682	#N/A	#N/A	#N/A	#N/A	-15.1368	6.76429	0.0252377	0.0928748
1,6-anhydroglucose	Xenobiotics	-19.5354	7.60547	0.0102111	0.041752	2354	-11.4134	9.81217	0.244873	1529	-31.7585	12.0372	0.008416	#N/A	#N/A	#N/A	#N/A	-12.3009	6.94281	0.076436	0.202363
10-heptadecenoate (17:1n7)	Lipid	-18.2507	7.11715	0.0103376	0.0418049	2354	-12.4415	9.60993	0.195568	1529	-32.8891	13.4088	0.0142873	859	-12.7273	17.2729	0.461426	-13.578	6.37298	0.0331251	0.110819
propionylcarnitine	Lipid	-17.9685	7.04895	0.0107999	0.0431995	2354	-21.7233	9.27332	0.0192354	1529	-10.8816	13.7373	0.428414	859	-16.0584	17.6833	0.364077	-17.2317	6.34649	0.00662448	0.0353305
alpha-ketoglutarate	Energy	-26.6007	10.552	0.0117052	0.045873	#N/A	#N/A	#N/A	#N/A	1529	-20.1745	13.5371	0.136351	859	-36.5511	16.845	0.0302961	-20.9356	9.27081	0.0239313	0.0889569
cysteine	Amino Acid	17.305	6.86559	0.0117176	0.045873	2354	20.1841	9.21123	0.0285318	1529	10.2106	13.0985	0.435794	859	19.3645	16.6652	0.245573	7.28889	6.11213	0.233054	0.414318
indolelactate	Amino Acid	-18.7245	7.51591	0.0127271	0.0493007	2354	-32.3608	9.85661	0.00104164	1529	15.9079	15.3131	0.299044	859	-21.0561	17.8316	0.238002	-17.9727	6.73149	0.00758638	0.0377269
#N/A means that the metabolite was either not measured in that population or did not meet the inclusion criteria

## Sheet: Table S2
Table S2. Metabolites associated with FVC at FDR<0.05 in fixed effect meta-analysis
		fixed effect meta-analysis				ARIC blacks				ARIC whites				KORA				fixed effect meta-analysis (COPD excluded)
Metabolite	Super.Pathway	beta.fixed	se.fixed	p.fixed	p.fixed.fdr	N.aa	Estimate.aa	Std.Error.aa	p.value.aa	N.ea	Estimate.ea	Std.Error.ea	p.value.ea	N.kora	Estimate.kora	Std.Error.kora	p.value.kora	beta.fixed.nocopd	se.fixed.nocopd	p.fixed.nocopd	p.fixed.nocopd.fdr
glycine	Amino Acid	56.8731	7.9691	9.55977e-13	3.518e-10	2354	58.4053	10.8877	8.92505e-08	1529	61.2459	14.7225	3.36108e-05	859	44.6009	19.2553	0.0207808	57.5662	7.92721	3.81835e-13	7.02577e-11
isoleucine	Amino Acid	-53.763	8.42226	1.73146e-10	3.18589e-08	2354	-47.0432	10.8678	1.56311e-05	1529	-69.6764	16.2708	1.96608e-05	859	-52.0286	23.228	0.025356	-61.4745	8.41397	2.74726e-13	7.02577e-11
gamma-glutamylthreonine*	Peptide	43.4337	7.72141	1.85396e-08	2.22704e-06	2354	41.0606	10.1937	5.80395e-05	1529	62.6913	15.6832	6.71394e-05	859	25.4498	18.0081	0.157953	37.213	7.7192	1.42961e-06	4.34998e-05
N-acetylglycine	Amino Acid	44.3293	7.94592	2.4207e-08	2.22704e-06	2354	43.7577	11.1138	8.48379e-05	1529	49.8388	14.2775	0.000495556	859	36.4334	18.7754	0.0526524	47.2241	7.93947	2.71416e-09	3.32937e-07
asparagine	Amino Acid	41.5989	7.71797	7.05072e-08	5.18933e-06	2354	42.7357	10.6256	5.95518e-05	1529	62.5919	14.2944	1.27534e-05	859	4.44961	18.1469	0.806361	40.2675	7.79228	2.37103e-07	1.1796e-05
2-methylbutyrylcarnitine (C5)	Amino Acid	-44.8684	8.54262	1.50209e-07	9.21284e-06	2354	-44.5055	11.346	9.01355e-05	1529	-55.9192	16.9222	0.000973733	859	-30.2256	20.2323	0.135569	-36.2166	8.55941	2.32439e-05	0.000450197
mannose	Carbohydrate	-41.0785	7.96216	2.47976e-07	1.30364e-05	2354	-52.0784	10.223	3.78132e-07	1529	-39.4009	16.7682	0.0189142	859	-3.59609	19.43	0.853211	-44.8131	7.98044	1.96146e-08	1.80454e-06
gamma-glutamylglutamine	Peptide	39.8414	7.89158	4.45065e-07	2.0473e-05	2354	41.5753	11.1328	0.000192579	1529	46.0439	13.9773	0.00100981	859	23.9051	18.6659	0.200657	37.5757	7.79888	1.44941e-06	4.34998e-05
lactate	Carbohydrate	-38.3668	7.80697	8.90392e-07	3.06762e-05	2354	-33.5543	10.7214	0.00177163	1529	-45.7717	14.2691	0.00136575	859	-40.3335	18.9112	0.0332293	-35.3262	7.85584	6.89828e-06	0.000169238
trehalose	Carbohydrate	-41.7721	8.50071	8.92586e-07	3.06762e-05	2354	-36.4089	10.2646	0.000397273	1529	-53.4805	15.1663	0.000434037	#N/A	#N/A	#N/A	#N/A	-45.352	8.46975	8.57516e-08	6.31132e-06
glutamine	Amino Acid	38.9894	7.94297	9.16952e-07	3.06762e-05	2354	37.2427	11.0933	0.000799871	1529	56.3043	14.5546	0.000114163	859	16.5016	18.2467	0.366062	39.8486	7.82019	3.47618e-07	1.42137e-05
tryptophan betaine	Amino Acid	42.146	8.65249	1.11051e-06	3.12633e-05	2354	44.5257	11.2692	8.00932e-05	1529	38.7284	13.505	0.00419193	#N/A	#N/A	#N/A	#N/A	36.8798	8.70421	2.2652e-05	0.000450197
3-(4-hydroxyphenyl)lactate	Amino Acid	-42.5847	8.74639	1.12263e-06	3.12633e-05	2354	-35.1773	11.5329	0.00231289	1529	-32.9371	17.0839	0.0540469	859	-84.301	21.6809	0.000108872	-33.8849	8.87344	0.00013416	0.00182855
succinate	Energy	-42.0064	8.64792	1.18936e-06	3.12633e-05	2354	-36.2523	10.5981	0.000635457	1529	-53.4717	14.96	0.000362172	#N/A	#N/A	#N/A	#N/A	-35.6167	8.7226	4.44072e-05	0.000710515
cinnamoylglycine	Xenobiotics	42.3185	8.78889	1.47196e-06	3.61121e-05	2354	40.5199	11.3597	0.000368356	1529	45.0008	13.8722	0.0012045	#N/A	#N/A	#N/A	#N/A	45.2488	8.78116	2.56435e-07	1.1796e-05
3-phenylpropionate (hydrocinnamate)	Amino Acid	36.3048	7.68462	2.30854e-06	5.30965e-05	2354	24.0683	10.9743	0.0283954	1529	41.9527	13.3952	0.00176987	859	59.2403	18.0849	0.00109699	31.898	7.6334	2.9313e-05	0.00053936
gamma-glutamylleucine	Peptide	36.8837	7.91575	3.16933e-06	6.86066e-05	2354	37.2048	10.1836	0.000264462	1529	46.3812	15.3356	0.00253314	859	15.8238	22.0079	0.472337	29.946	7.93226	0.00015987	0.00207817
pseudouridine	Nucleotide	-38.5097	8.61499	7.81906e-06	0.000158578	2354	-35.419	11.6706	0.00243278	1529	-29.6406	16.7317	0.0766759	859	-59.7508	19.765	0.00257785	-32.5401	8.63314	0.000163769	0.00207817
gamma-glutamylglutamate	Peptide	34.6399	7.76641	8.18744e-06	0.000158578	2354	29.5724	10.1674	0.00366518	1529	79.9387	16.1721	8.5487e-07	859	-5.6521	18.0128	0.753764	30.8453	7.7285	6.57658e-05	0.00100841
deoxycarnitine	Lipid	43.0034	9.69592	9.19837e-06	0.00016925	2354	33.3129	11.6514	0.00428558	1529	64.8276	17.4852	0.000216811	#N/A	#N/A	#N/A	#N/A	43.1546	9.86691	1.22175e-05	0.000275225
3-hydroxyisobutyrate	Amino Acid	-38.3473	8.69789	1.03943e-05	0.000182148	2354	-44.8179	10.6506	2.67323e-05	1529	-25.3904	15.0712	0.0922531	#N/A	#N/A	#N/A	#N/A	-41.7514	8.68661	1.53668e-06	4.34998e-05
tyrosine	Amino Acid	-35.2388	8.04299	1.17967e-05	0.000197326	2354	-24.4716	10.5192	0.0200835	1529	-42.7923	16.1686	0.00821396	859	-61.5918	19.6268	0.00175909	-37.5232	8.02273	2.90949e-06	7.64779e-05
urate	Nucleotide	-35.3284	8.31262	2.13797e-05	0.000339416	2354	-38.2354	11.1108	0.000589128	1529	-26.1802	14.8124	0.077354	859	-45.3341	23.4812	0.0538599	-30.9387	8.30769	0.000196009	0.00234516
fructose	Carbohydrate	-32.2954	7.61293	2.21358e-05	0.000339416	2354	-39.5147	9.84939	6.21252e-05	1529	-31.8584	16.1605	0.0488631	859	-8.95797	17.9113	0.617115	-27.8847	7.68758	0.000286473	0.00301206
gamma-glutamylalanine	Peptide	36.3118	8.61859	2.51784e-05	0.000370625	2354	31.0837	10.2793	0.00252248	1529	48.6855	15.814	0.00211696	#N/A	#N/A	#N/A	#N/A	29.6147	8.56827	0.000547609	0.00491513
valine	Amino Acid	-33.927	8.14242	3.09034e-05	0.000437402	2354	-36.4115	10.4943	0.000530609	1529	-33.7034	16.279	0.0385878	859	-24.1877	21.178	0.253729	-41.9522	8.08664	2.12741e-07	1.1796e-05
phenylalanine	Amino Acid	-33.1581	7.98717	3.30414e-05	0.000450343	2354	-26.1891	10.368	0.011604	1529	-37.2809	16.2189	0.0216631	859	-52.2785	19.7219	0.00818067	-32.7511	7.94567	3.7579e-05	0.000628595
glycerol	Lipid	-33.353	8.18777	4.6309e-05	0.000597567	2354	-39.0606	11.0135	0.000397876	1529	-36.059	15.7434	0.0221342	859	-11.3744	19.471	0.55926	-21.2885	8.19383	0.00937382	0.0391996
N2,N2-dimethylguanosine	Nucleotide	-32.9493	8.09641	4.70909e-05	0.000597567	2354	-20.4942	11.1996	0.0673904	1529	-63.4124	15.3616	3.85923e-05	859	-23.1644	18.1223	0.201519	-28.3056	8.11587	0.00048721	0.00448234
5-oxoproline	Amino Acid	31.372	7.80832	5.87526e-05	0.00071042	2354	42.8424	10.6267	5.7178e-05	1529	44.695	14.8547	0.00266605	859	-22.3523	18.2135	0.220076	32.6216	7.831	3.10407e-05	0.00054395
cyclo(leu-pro)	Peptide	-34.3219	8.55178	5.98451e-05	0.00071042	2354	-27.3364	10.3138	0.00809187	1529	-49.6906	15.2981	0.00118704	#N/A	#N/A	#N/A	#N/A	-30.3396	8.68119	0.000474294	0.00448234
glucose	Carbohydrate	-30.6508	7.66171	6.32021e-05	0.000726824	2354	-37.0825	9.49565	9.68104e-05	1529	-21.009	18.0314	0.24415	859	-16.1255	18.6692	0.387971	-38.6914	7.67263	4.58805e-07	1.6884e-05
1,3-dimethylurate	Xenobiotics	-33.2133	8.37829	7.36407e-05	0.000821205	2354	-27.9621	10.819	0.00981084	1529	-41.0805	13.2424	0.00195643	#N/A	#N/A	#N/A	#N/A	-12.4109	12.1789	0.308176	0.495236
biliverdin	Cofactors and Vitamins	30.9965	7.89032	8.55051e-05	0.000925467	2354	31.0228	11.5181	0.00712344	1529	28.0404	13.5247	0.0383153	859	36.2167	18.084	0.045529	26.3864	7.84897	0.000774457	0.00606383
phenylalanylphenylalanine	Peptide	-33.0305	8.53028	0.000107881	0.00113429	2354	-34.9396	10.322	0.000723595	1529	-28.9179	15.1501	0.0564819	#N/A	#N/A	#N/A	#N/A	-29.3539	8.54551	0.000592538	0.00505717
erythritol	Xenobiotics	-32.1078	8.34299	0.000118854	0.00121495	2354	-26.0672	11.3426	0.0216403	1529	-46.682	16.1288	0.00385425	859	-28.8084	19.0696	0.131239	-30.5808	8.31439	0.00023502	0.00270273
stearoyl sphingomyelin	Lipid	-33.1686	8.6625	0.000128673	0.00127978	2354	-28.5329	10.3981	0.00611483	1529	-43.6837	15.6605	0.0053464	#N/A	#N/A	#N/A	#N/A	-28.898	8.7724	0.000987054	0.00726471
alpha-hydroxyisovalerate	Amino Acid	-29.556	7.88886	0.000179286	0.00170213	2354	-26.122	10.4183	0.0122324	1529	-17.3603	15.6781	0.268341	859	-58.7104	18.9423	0.0020031	-30.697	8.24717	0.000197555	0.00234516
gamma-glutamylvaline	Peptide	29.4564	7.86551	0.000180388	0.00170213	2354	27.7745	10.2293	0.00667272	1529	48.7883	15.0705	0.00123264	859	-1.86552	21.2991	0.930226	21.7196	7.8841	0.00587176	0.0284317
gamma-tocopherol	Cofactors and Vitamins	-29.0259	7.78927	0.000194232	0.00178693	2354	-22.9805	10.33	0.0262005	1529	-34.2764	15.6327	0.0284869	859	-40.6765	18.2011	0.0256878	-29.7317	7.67256	0.000106595	0.00156908
N-acetyl-beta-alanine	Nucleotide	-31.9958	8.6139	0.000203661	0.00182798	2354	-30.0148	10.3021	0.0036084	1529	-36.5983	15.7035	0.0199059	#N/A	#N/A	#N/A	#N/A	-30.8968	8.67248	0.000367169	0.00375329
beta-hydroxyisovaleroylcarnitine	Amino Acid	-32.3917	8.79025	0.000228741	0.00200421	2354	-39.835	10.672	0.000193973	1529	-16.6872	15.5015	0.281877	#N/A	#N/A	#N/A	#N/A	-30.3688	8.85512	0.000604662	0.00505717
N-acetylphenylalanine	Amino Acid	-31.43	8.56877	0.000244484	0.00209233	2354	-32.2349	10.1879	0.00157586	1529	-29.4838	15.8412	0.0629083	#N/A	#N/A	#N/A	#N/A	-31.2989	8.61007	0.000277812	0.00300691
glycerate	Carbohydrate	28.86	7.91143	0.000264407	0.00221141	2354	36.7854	10.821	0.000686551	1529	43.0934	15.2434	0.00476026	859	-12.2947	17.8656	0.491531	21.77	7.9867	0.00641489	0.0302651
isovalerylcarnitine	Amino Acid	-30.3211	8.41686	0.000315268	0.00257819	2354	-27.469	10.8718	0.0115817	1529	-50.2952	17.8619	0.00492891	859	-15.0575	19.9175	0.449863	-36.5776	8.3798	1.27142e-05	0.000275225
1-palmitoylglycerol (1-monopalmitin)	Lipid	-27.7952	7.73736	0.00032772	0.00262176	2354	-37.2579	10.7177	0.000517654	1529	-24.0613	14.307	0.0928162	859	-7.19091	17.9237	0.688377	-26.4916	7.71706	0.000597255	0.00505717
7-alpha-hydroxy-3-oxo-4-cholestenoate (7-Hoca)	Lipid	-27.5779	7.78037	0.000393279	0.00307929	2354	-11.0452	10.9076	0.31135	1529	-34.254	14.0405	0.0148154	859	-62.1267	18.1313	0.000640897	-20.9916	7.78406	0.0070021	0.0322097
threonine	Amino Acid	26.8838	7.74249	0.000516138	0.00395705	2354	24.5716	10.6011	0.0205442	1529	47.0487	14.739	0.00144135	859	4.16586	17.7323	0.81432	16.8104	7.70901	0.0292121	0.0926727
indolelactate	Amino Acid	-29.3731	8.50501	0.000553096	0.00415386	2354	-48.5348	11.3758	2.06462e-05	1529	4.22244	17.2623	0.806796	859	-16.4846	19.0998	0.388341	-29.8578	8.55248	0.000480989	0.00448234
taurochenodeoxycholate	Lipid	-26.3565	7.66056	0.000580556	0.0042729	2354	-21.1401	10.4602	0.0433919	1529	-33.2248	14.4728	0.0218308	859	-31.1168	17.8837	0.0822299	-24.4123	7.73259	0.00159369	0.0110656
serotonin (5HT)	Amino Acid	26.7205	7.78401	0.000597508	0.00431143	2354	36.5263	10.4317	0.000471389	1529	9.45657	15.1566	0.532772	859	21.67	18.3752	0.238606	20.4909	7.80249	0.00863441	0.0369472
creatinine	Amino Acid	29.4624	8.69533	0.000703271	0.00497699	2354	15.68	12.4759	0.208943	1529	41.4914	14.8346	0.00522408	859	44.4758	21.0487	0.0348933	22.6762	8.66276	0.00885323	0.0374481
glycocholate	Lipid	-25.8182	7.65181	0.000740513	0.00514168	2354	-22.1193	10.3872	0.0333186	1529	-29.7137	14.6113	0.0421651	859	-30.9461	17.883	0.0839095	-24.7728	7.62908	0.00116564	0.00824917
hippurate	Xenobiotics	25.9594	7.74952	0.000808675	0.00551097	2354	8.87921	11.0433	0.421458	1529	29.2437	13.7741	0.0339082	859	64.5477	17.7308	0.000288719	23.6515	7.73145	0.00221983	0.0140844
N6-carbamoylthreonyladenosine	Nucleotide	-30.4505	9.19987	0.00093336	0.00624503	2354	-25.6174	10.9723	0.0196419	1529	-41.8913	16.8817	0.0131923	#N/A	#N/A	#N/A	#N/A	-28.9535	9.29475	0.00183923	0.0123061
arabonate	Cofactors and Vitamins	-28.0697	8.52088	0.000986914	0.00648544	2354	-36.7491	9.98459	0.00023796	1529	-4.80471	16.347	0.768859	#N/A	#N/A	#N/A	#N/A	-28.5372	8.46966	0.000753464	0.00604766
phenylalanylleucine	Peptide	-27.8938	8.53569	0.00108347	0.00699501	2354	-20.5272	10.3662	0.0477972	1529	-43.4063	15.0426	0.00396256	#N/A	#N/A	#N/A	#N/A	-24.663	8.65315	0.00436948	0.022971
kynurenine	Amino Acid	-27.9947	8.59813	0.0011303	0.00717155	2354	-36.045	11.642	0.00198398	1529	-9.55909	16.0489	0.551515	859	-33.3702	21.007	0.11254	-29.153	8.65476	0.000755958	0.00604766
aspartylphenylalanine	Peptide	-25.1013	7.77896	0.00125175	0.00771289	2354	-17.7873	10.5037	0.0905074	1529	-29.761	15.1526	0.0497031	859	-39.909	17.9421	0.0263902	-22.1751	7.83834	0.00466854	0.0238614
gluconate	Xenobiotics	-28.754	8.92441	0.0012732	0.00771289	2354	-28.6993	10.4166	0.00591202	1529	-28.905	17.3042	0.095046	#N/A	#N/A	#N/A	#N/A	-32.3412	8.84282	0.000254849	0.00284196
dimethylglycine	Amino Acid	-27.8344	8.64218	0.0012785	0.00771289	2354	-26.435	10.5724	0.0124743	1529	-30.6524	15.0029	0.0412152	#N/A	#N/A	#N/A	#N/A	-23.4008	8.70658	0.00719417	0.0326846
scyllo-inositol	Lipid	24.8263	7.80643	0.00147156	0.00873444	2354	15.6663	10.7582	0.145465	1529	61.4855	14.5519	2.52917e-05	859	-6.01611	18.1163	0.739909	20.0642	7.79336	0.0100377	0.041043
lysylisoleucine	Peptide	-26.7509	8.44845	0.00154353	0.00901617	2354	-8.62715	9.82745	0.380108	1529	-78.0793	16.5385	2.56296e-06	#N/A	#N/A	#N/A	#N/A	-23.3065	8.57005	0.00653746	0.030453
piperine	Xenobiotics	-24.985	7.9648	0.00170729	0.00981693	2354	-25.7723	10.2176	0.0117234	1529	-17.4664	17.3829	0.315151	859	-31.0157	18.6489	0.0966547	-22.6251	7.96971	0.00452706	0.0234642
2-hydroxy-3-methylvalerate	Amino Acid	-26.8401	8.87813	0.00250143	0.014162	2354	-31.2928	10.4525	0.00278411	1529	-15.308	16.8214	0.36295	#N/A	#N/A	#N/A	#N/A	-26.8781	9.31145	0.0038947	0.0209717
pyroglutamylglycine	Peptide	-23.1273	7.69825	0.00266255	0.0148457	2354	-21.678	10.4177	0.0375521	1529	-22.9138	14.6932	0.119092	859	-27.8647	18.1738	0.125592	-22.8107	7.66489	0.00292041	0.0167924
glycochenodeoxycholate	Lipid	-22.7656	7.6359	0.00286946	0.0157606	2354	-17.5353	10.4078	0.0921549	1529	-37.3805	14.4061	0.00955675	859	-15.6255	17.9595	0.384524	-24.0618	7.69426	0.00176453	0.0120249
leucine	Amino Acid	-24.7487	8.32343	0.0029454	0.0159398	2354	-23.5091	10.6086	0.0267838	1529	-35.7268	16.6284	0.031829	859	-9.90017	22.7502	0.663551	-31.7126	8.29491	0.000131767	0.00182855
HWESASLLR	Peptide	-25.3011	8.55658	0.00310729	0.0165722	2354	-29.6257	10.8533	0.00638777	1529	-18.1987	13.909	0.190933	#N/A	#N/A	#N/A	#N/A	-28.1814	8.53574	0.000961428	0.00722052
theophylline	Xenobiotics	-22.4539	7.61593	0.00319541	0.0167987	2354	-19.2916	10.0856	0.0558978	1529	-30.3778	14.8977	0.0416145	859	-20.8654	18.5567	0.261155	-6.45745	8.95334	0.470766	0.656219
3-methyl catechol sulfate (1)	Xenobiotics	-27.8391	9.55972	0.00358981	0.0182755	2354	-40.1476	11.7745	0.000661373	1529	-4.03322	16.375	0.805481	#N/A	#N/A	#N/A	#N/A	-31.996	9.81665	0.00111663	0.00805728
leucylleucine	Peptide	-22.2739	7.656	0.00362192	0.0182755	2354	-23.1096	9.82651	0.0187673	1529	-31.1831	16.7523	0.0628775	859	-9.41213	17.8425	0.597977	-23.2259	7.65389	0.00240913	0.0150265
arabinose	Carbohydrate	-22.4084	7.71898	0.00369574	0.0182755	2354	-26.9019	10.3121	0.00914444	1529	-5.66471	15.2766	0.710832	859	-31.9378	17.9763	0.0759836	-19.3352	7.70052	0.0120427	0.0471123
N6-acetyllysine	Amino Acid	-25.7401	8.8688	0.00370402	0.0182755	2354	-31.3979	10.6683	0.00328134	1529	-13.0821	15.9572	0.412444	#N/A	#N/A	#N/A	#N/A	-31.0955	8.79323	0.000405778	0.00403585
3-methylxanthine	Xenobiotics	-31.3533	10.8093	0.00372462	0.0182755	#N/A	#N/A	#N/A	#N/A	1529	-30.3941	13.4241	0.0237065	859	-33.1219	18.2286	0.0695659	-22.9272	10.7356	0.0327102	0.101154
1,7-dimethylurate	Xenobiotics	-22.6372	7.82466	0.00381515	0.0184734	2354	-24.038	11.0353	0.0294852	1529	-39.3893	13.8091	0.00439778	859	11.8911	18.6422	0.523739	-15.428	7.87833	0.0501961	0.137875
glucuronate	Carbohydrate	-25.199	8.75914	0.00401626	0.0191946	2354	-13.3034	10.7849	0.217507	1529	-48.2505	15.0132	0.00133718	#N/A	#N/A	#N/A	#N/A	-22.1048	9.00817	0.0141332	0.0520103
2-aminoheptanoate	Lipid	-24.6635	8.59688	0.00411915	0.019434	2354	-15.8844	10.342	0.124694	1529	-44.2952	15.4653	0.0042387	#N/A	#N/A	#N/A	#N/A	-27.0749	8.7367	0.00194185	0.01258
valylphenylalanine	Peptide	24.0741	8.40766	0.0041919	0.0195268	2354	22.6846	9.98599	0.0231987	1529	27.4574	15.5824	0.0782581	#N/A	#N/A	#N/A	#N/A	23.158	8.42353	0.00597414	0.0285518
glutarylcarnitine (C5)	Amino Acid	23.3386	8.17547	0.00430764	0.0198151	2354	19.7279	11.1761	0.0776619	1529	33.5339	15.3544	0.0291158	859	18.0553	19.1964	0.3472	25.2498	8.15045	0.00194854	0.01258
quinate	Xenobiotics	21.9501	7.94209	0.00571372	0.0259586	2354	-0.0443249	11.4828	0.99692	1529	39.3827	13.7832	0.00433114	859	46.9166	18.2396	0.0102739	24.3311	8.1206	0.00273348	0.0162246
indolepropionate	Amino Acid	21.3247	7.7853	0.00616074	0.0276482	2354	9.92464	10.7604	0.356454	1529	52.1734	14.4111	0.000303881	859	4.88821	18.116	0.787358	15.9207	7.66686	0.0378416	0.115089
1-docosahexaenoylglycerophosphocholine (22:6n3)*	Lipid	23.431	8.5742	0.0062812	0.0278492	2354	0.264326	10.4075	0.97974	1529	72.3727	15.1271	1.88298e-06	#N/A	#N/A	#N/A	#N/A	22.253	8.60204	0.00968326	0.0400387
glycylvaline	Peptide	-20.9695	7.71285	0.00655238	0.0287056	2354	-19.1937	10.4224	0.0656626	1529	-26.5635	14.9151	0.0751164	859	-18.1397	17.9344	0.312092	-22.8519	7.7182	0.00306854	0.0173727
2-hydroxybutyrate (AHB)	Amino Acid	-21.0166	7.75339	0.00671557	0.0290745	2354	-29.9308	10.2871	0.00365357	1529	-6.56521	15.2374	0.66663	859	-13.3745	18.6403	0.473259	-20.4161	7.76485	0.00855611	0.0369472
epiandrosterone sulfate	Lipid	22.7476	8.42943	0.00696328	0.0297964	2354	13.5031	12.1005	0.264575	1529	38.077	14.9416	0.0109202	859	20.7481	19.0184	0.275605	15.5945	8.47063	0.0656197	0.168867
2-aminobutyrate	Amino Acid	20.691	7.69832	0.00719405	0.03043	2354	-1.66635	10.5218	0.874178	1529	63.6811	14.5972	1.37252e-05	859	20.7517	17.8237	0.244641	13.1172	7.69486	0.0882568	0.210899
mannitol	Carbohydrate	-20.079	7.65351	0.008703	0.0363943	2354	-14.8482	10.4854	0.156882	1529	-27.3534	14.2961	0.0558928	859	-23.9662	18.0092	0.183621	-20.6019	7.47402	0.00584302	0.0284317
4-androsten-3beta,17beta-diol disulfate (1)	Lipid	-23.815	9.1142	0.0089763	0.0371155	2354	-35.9939	11.4364	0.00166848	1529	-2.61532	15.0886	0.862414	#N/A	#N/A	#N/A	#N/A	-30.9314	9.24778	0.000823621	0.00631442
1-stearoylglycerol (1-monostearin)	Lipid	-20.0419	7.72443	0.00946987	0.0387212	2354	-11.5157	10.4769	0.271813	1529	-20.3586	14.8266	0.169922	859	-44.6308	17.9594	0.0131439	-19.3445	7.81271	0.0132853	0.0502536
caffeine	Xenobiotics	-20.107	7.76182	0.00958353	0.0387554	2354	-12.2909	10.5294	0.243212	1529	-41.5843	14.5902	0.00442891	859	-9.55865	18.6295	0.60802	-16.8628	7.72618	0.0290691	0.0926727
1,3,7-trimethylurate	Xenobiotics	-21.7505	8.5382	0.0108519	0.0434075	2354	-14.1161	10.7114	0.187677	1529	-35.0548	14.1402	0.0132799	#N/A	#N/A	#N/A	#N/A	-22.806	8.54906	0.00763802	0.0342779
inosine	Nucleotide	19.7726	7.81877	0.0114433	0.0451211	2354	15.1387	10.0003	0.130206	1529	35.0687	17.25	0.0422305	859	18.0817	18.2642	0.322452	21.5528	7.73111	0.00530679	0.0263905
propionylcarnitine	Lipid	-20.1788	7.98733	0.0115255	0.0451211	2354	-32.3898	10.7111	0.00252213	1529	-3.80456	15.4836	0.805936	859	-6.49634	18.9416	0.731709	-20.3545	8.08976	0.0118666	0.046956
hypoxanthine	Nucleotide	19.5153	7.73906	0.0116804	0.045246	2354	24.7975	10.4987	0.0182606	1529	25.6915	14.9276	0.0854419	859	-4.60254	17.8564	0.79666	20.5324	7.75756	0.00812676	0.0360319
bradykinin	Peptide	-21.5097	8.57857	0.012163	0.0466249	2354	-25.7848	10.9966	0.019121	1529	-14.8631	13.7116	0.278546	#N/A	#N/A	#N/A	#N/A	-22.3936	8.49237	0.00836644	0.036653
2-oleoylglycerophosphocholine*	Lipid	19.5108	7.82991	0.0127086	0.0482141	2354	3.69714	10.7977	0.732079	1529	47.8196	14.6198	0.00109628	859	20.5547	18.0907	0.256193	19.7278	7.87088	0.0121957	0.0471123
catechol sulfate	Xenobiotics	19.3569	7.78341	0.0128846	0.048383	2354	2.85042	10.8161	0.792161	1529	29.962	14.3589	0.0370871	859	48.1992	17.9356	0.00734367	14.472	7.78559	0.0630527	0.163404
arginylphenylalanine	Peptide	21.1228	8.53709	0.013352	0.0495287	2354	19.0033	9.88653	0.054709	1529	27.3361	16.9274	0.10654	#N/A	#N/A	#N/A	#N/A	14.3249	8.48356	0.091307	0.214019
hydroxybutyrylcarnitine*	Lipid	-21.1921	8.57496	0.0134589	0.0495287	2354	-22.5752	10.5859	0.0330646	1529	-18.5527	14.6234	0.204744	#N/A	#N/A	#N/A	#N/A	-19.1237	8.69239	0.0278035	0.0905458
#N/A means that the metabolite was either not measured in that population or did not meet the inclusion criteria

## Sheet: Table S3
Table S3. Metabolites associated with FEV1 and/or FVC at FDR < 0.05 and their association with COPD.
		fixed effect meta-analysis (FEV1)				fixed effect meta-analysis (FVC)				fixed effect meta-analysis (COPD)
Metabolite	Super Pathway	Beta	SE	P	P.FDR	Beta	SE	P	P.FDR	Beta	SE	P
3-(4-hydroxyphenyl)lactate	Amino Acid	-37.2279	7.70699	1.36249e-06	5.79815e-05	-42.5847	8.74639	1.12263e-06	3.12633e-05	0.24893	0.0602417	3.5934e-05
3-methoxytyrosine	Amino Acid	-21.4885	6.80948	0.00160128	0.0101598	-9.92526	7.76048	0.200915	0.366023	0.177164	0.0432034	4.11897e-05
serotonin (5HT)	Amino Acid	26.1512	6.86612	0.000139683	0.00171345	26.7205	7.78401	0.000597508	0.00431143	-0.189122	0.060144	0.00166379
cysteine	Amino Acid	17.305	6.86559	0.0117176	0.045873	12.6794	7.77668	0.103009	0.229742	-0.172853	0.0598771	0.00389187
threonine	Amino Acid	25.0287	6.83834	0.00025217	0.00265139	26.8838	7.74249	0.000516138	0.00395705	-0.160186	0.0608607	0.00848794
alpha-hydroxyisovalerate	Amino Acid	-30.8841	6.95209	8.89532e-06	0.000182458	-29.556	7.88886	0.000179286	0.00170213	0.119703	0.046901	0.0107033
3-phenylpropionate (hydrocinnamate)	Amino Acid	32.6777	6.79098	1.49487e-06	5.79815e-05	36.3048	7.68462	2.30854e-06	5.30965e-05	-0.135719	0.0622987	0.0293676
2-methylbutyrylcarnitine (C5)	Amino Acid	-36.1853	7.5364	1.57559e-06	5.79815e-05	-44.8684	8.54262	1.50209e-07	9.21284e-06	0.135847	0.0628536	0.0306705
indolepropionate	Amino Acid	21.2502	6.87436	0.00199335	0.0118315	21.3247	7.7853	0.00616074	0.0276482	-0.13451	0.0705732	0.056654
dimethylglycine	Amino Acid	-20.6184	7.5411	0.00625449	0.0287707	-27.8344	8.64218	0.0012785	0.00771289	0.104151	0.0575004	0.0700933
2-aminobutyrate	Amino Acid	18.958	6.80231	0.00532003	0.0251928	20.691	7.69832	0.00719405	0.03043	-0.107347	0.0592781	0.0701547
tyrosine	Amino Acid	-24.7568	7.09154	0.000481156	0.0041178	-35.2388	8.04299	1.17967e-05	0.000197326	0.10723	0.0607279	0.0774402
asparagine	Amino Acid	31.0799	6.82017	5.18757e-06	0.00014152	41.5989	7.71797	7.05072e-08	5.18933e-06	-0.0954827	0.0579079	0.0991741
2-hydroxy-3-methylvalerate	Amino Acid	-25.7939	7.73203	0.000849979	0.00638351	-26.8401	8.87813	0.00250143	0.014162	0.0826769	0.0532005	0.12017
tryptophan betaine	Amino Acid	30.8191	7.56936	4.66993e-05	0.000716056	42.146	8.65249	1.11051e-06	3.12633e-05	-0.0871733	0.0621835	0.160954
phenylalanine	Amino Acid	-25.9004	7.03603	0.000232219	0.00256741	-33.1581	7.98717	3.30414e-05	0.000450343	0.083391	0.0596439	0.162069
creatinine	Amino Acid	26.5196	7.68214	0.000556226	0.00439354	29.4624	8.69533	0.000703271	0.00497699	-0.0871357	0.0650957	0.180708
beta-hydroxyisovaleroylcarnitine	Amino Acid	-24.6688	7.66963	0.00129799	0.00868474	-32.3917	8.79025	0.000228741	0.00200421	0.0546911	0.0608761	0.368973
glycine	Amino Acid	38.8307	7.04794	3.59833e-08	6.62092e-06	56.8731	7.9691	9.55977e-13	3.518e-10	-0.0458501	0.0622505	0.461401
indolelactate	Amino Acid	-18.7245	7.51591	0.0127271	0.0493007	-29.3731	8.50501	0.000553096	0.00415386	0.045693	0.062282	0.463164
glutamine	Amino Acid	29.014	7.02471	3.62325e-05	0.000606071	38.9894	7.94297	9.16952e-07	3.06762e-05	-0.0477438	0.0689645	0.488752
3-hydroxyisobutyrate	Amino Acid	-24.5175	7.59648	0.00124887	0.00851079	-38.3473	8.69789	1.03943e-05	0.000182148	0.0415764	0.0614887	0.498937
kynurenine	Amino Acid	-26.8508	7.57899	0.000395905	0.00355349	-27.9947	8.59813	0.0011303	0.00717155	0.0371459	0.0617858	0.547704
N-acetylphenylalanine	Amino Acid	-23.4429	7.47074	0.00170124	0.0106111	-31.43	8.56877	0.000244484	0.00209233	0.0280753	0.060473	0.64246
N-acetylglycine	Amino Acid	25.8442	7.0311	0.000237206	0.00256741	44.3293	7.94592	2.4207e-08	2.22704e-06	0.0203396	0.0580253	0.725941
glucose	Carbohydrate	-16.2085	6.74867	0.016318	0.0594557	-30.6508	7.66171	6.32021e-05	0.000726824	-0.153147	0.0629428	0.0149694
N6-acetyllysine	Amino Acid	-22.323	7.73152	0.00388601	0.0199107	-25.7401	8.8688	0.00370402	0.0182755	-0.0132005	0.0641556	0.83698
5-oxoproline	Amino Acid	21.8906	6.89913	0.00150897	0.00974213	31.372	7.80832	5.87526e-05	0.00071042	-0.0055661	0.0576899	0.923137
isovalerylcarnitine	Amino Acid	-25.5925	7.41867	0.000561132	0.00439354	-30.3211	8.41686	0.000315268	0.00257819	-0.00521261	0.0638973	0.934982
isoleucine	Amino Acid	-28.8798	7.42477	0.000100389	0.00136826	-53.763	8.42226	1.73146e-10	3.18589e-08	-0.00347508	0.062029	0.955323
glycerate	Carbohydrate	31.6665	6.98314	5.76849e-06	0.00014152	28.86	7.91143	0.000264407	0.00221141	-0.219843	0.061202	0.000328037
fructose	Carbohydrate	-27.6365	6.71261	3.83678e-05	0.000613885	-32.2954	7.61293	2.21358e-05	0.000339416	0.161093	0.0542823	0.00300046
glucuronate	Carbohydrate	-22.3409	7.64121	0.0034586	0.0184459	-25.199	8.75914	0.00401626	0.0191946	0.149161	0.0561731	0.00792177
lactate	Carbohydrate	-30.3742	6.89292	1.05015e-05	0.000193227	-38.3668	7.80697	8.90392e-07	3.06762e-05	0.0492314	0.0586713	0.40141
trehalose	Carbohydrate	-23.7516	7.42491	0.00137949	0.0090652	-41.7721	8.50071	8.92586e-07	3.06762e-05	-0.0331506	0.0653819	0.612133
mannose	Carbohydrate	-27.3494	7.02469	9.88794e-05	0.00136826	-41.0785	7.96216	2.47976e-07	1.30364e-05	-0.0283388	0.0610251	0.642376
mannitol	Carbohydrate	-20.1848	6.75525	0.00280796	0.0158974	-20.079	7.65351	0.008703	0.0363943	0.0216606	0.0680647	0.750306
arabinose	Carbohydrate	-20.4786	6.80982	0.00263646	0.0151597	-22.4084	7.71898	0.00369574	0.0182755	-0.00424043	0.0580704	0.941789
threonate	Cofactors and Vitamins	21.4929	7.03628	0.00225379	0.013165	19.1642	7.96872	0.0161758	0.056824	-0.149881	0.0599803	0.0124603
biliverdin	Cofactors and Vitamins	24.5771	6.98276	0.000432068	0.00378574	30.9965	7.89032	8.55051e-05	0.000925467	-0.0738468	0.0635565	0.245273
succinylcarnitine	Energy	-23.3847	7.16538	0.00110017	0.00778579	-19.9048	8.12233	0.0142608	0.05196	0.190892	0.0597275	0.00139326
succinate	Energy	-34.2806	7.5466	5.55847e-06	0.00014152	-42.0064	8.64792	1.18936e-06	3.12633e-05	0.139284	0.0593257	0.0188857
alpha-ketoglutarate	Energy	-26.6007	10.552	0.0117052	0.045873	-25.5251	11.6536	0.0285017	0.0874052	0.132401	0.0789344	0.0934725
oleoylcarnitine	Lipid	-20.2736	6.79564	0.00285136	0.0158985	-7.47521	7.70093	0.331703	0.509199	0.198692	0.0525306	0.000155318
docosahexaenoate (DHA, 22:6n3)	Lipid	24.7819	6.84619	0.000294829	0.00285519	18.6665	7.76453	0.0162134	0.056824	-0.230168	0.0630471	0.000261492
androsterone sulfate	Lipid	20.3947	7.10177	0.00408174	0.0204813	9.44257	8.03275	0.239791	0.409132	-0.214666	0.0641488	0.000818733
7-alpha-hydroxy-3-oxo-4-cholestenoate (7-Hoca)	Lipid	-30.4306	6.86991	9.44339e-06	0.000182904	-27.5779	7.78037	0.000393279	0.00307929	0.178151	0.0542189	0.001017
glycerol	Lipid	-36.3704	7.21815	4.68615e-07	2.95329e-05	-33.353	8.18777	4.6309e-05	0.000597567	0.192479	0.0585988	0.00102093
epiandrosterone sulfate	Lipid	27.4012	7.45229	0.000236104	0.00256741	22.7476	8.42943	0.00696328	0.0297964	-0.190892	0.0635766	0.00267723
hexanoylcarnitine	Lipid	-17.8859	6.84491	0.00897474	0.0379621	-12.3277	7.75695	0.112005	0.23964	0.138001	0.0526572	0.00877363
dehydroisoandrosterone sulfate (DHEA-S)	Lipid	27.1731	7.46601	0.000273095	0.00279164	17.7726	8.45537	0.035559	0.103037	-0.154255	0.0631694	0.0146093
valine	Amino Acid	-13.8597	7.17487	0.0533963	0.148436	-33.927	8.14242	3.09034e-05	0.000437402	-0.0909732	0.0613524	0.138128
arginylphenylalanine	Peptide	14.2097	7.43473	0.0559718	0.153714	21.1228	8.53709	0.013352	0.0495287	-0.0990115	0.0673824	0.141725
palmitoleate (16:1n7)	Lipid	-23.3824	7.21773	0.00119704	0.00831153	-18.5785	8.16939	0.0229564	0.0751563	0.112576	0.056871	0.0477602
sebacate (decanedioate)	Lipid	22.802	7.747	0.00324707	0.0175724	21.1382	8.8977	0.017516	0.0602418	-0.100327	0.0606685	0.0981903
azelate (nonanedioate)	Lipid	21.8453	7.7449	0.00479328	0.0232096	20.0759	8.89375	0.0239891	0.0764882	-0.0988196	0.0608383	0.104312
suberate (octanedioate)	Lipid	20.2439	7.76517	0.0091334	0.0381942	16.3259	8.9208	0.0672367	0.164954	-0.0960456	0.0605173	0.112495
1-docosahexaenoylglycerophosphocholine (22:6n3)*	Lipid	25.1598	7.47355	0.000761257	0.00583631	23.431	8.5742	0.0062812	0.0278492	-0.0984899	0.0658478	0.134727
scyllo-inositol	Lipid	23.8223	6.89509	0.000550368	0.00439354	24.8263	7.80643	0.00147156	0.00873444	-0.0824259	0.0614359	0.179708
cis-4-decenoyl carnitine	Lipid	-19.6571	7.6144	0.00983523	0.040667	-19.8377	8.73085	0.0230779	0.0751563	0.0782143	0.0602841	0.194484
leucylleucine	Peptide	-15.3494	6.74971	0.0229611	0.0782378	-22.2739	7.656	0.00362192	0.0182755	0.0708504	0.0563709	0.208805
2-hydroxyoctanoate	Lipid	-20.9325	7.51402	0.00533977	0.0251928	-16.6521	8.62183	0.0534355	0.142495	0.0677854	0.0573667	0.237358
hydroxybutyrylcarnitine*	Lipid	-20.0971	7.48105	0.00722253	0.0320228	-21.1921	8.57496	0.0134589	0.0495287	0.0679411	0.0578571	0.240279
10-heptadecenoate (17:1n7)	Lipid	-18.2507	7.11715	0.0103376	0.0418049	-11.7673	8.05998	0.144299	0.29177	0.0649457	0.059186	0.272504
1-oleoylglycerophosphoethanolamine	Lipid	-19.9282	6.87816	0.00376374	0.0197865	-17.9017	7.78864	0.0215366	0.0714005	0.0548625	0.0543761	0.313001
taurochenodeoxycholate	Lipid	-24.0064	6.76259	0.000385406	0.00354573	-26.3565	7.66056	0.000580556	0.0042729	0.0465345	0.0507559	0.359232
stearoyl sphingomyelin	Lipid	-28.4965	7.55039	0.000160535	0.00190571	-33.1686	8.6625	0.000128673	0.00127978	0.049033	0.0628247	0.435113
2-aminoheptanoate	Lipid	-19.6188	7.49635	0.0088675	0.0379447	-24.6635	8.59688	0.00411915	0.019434	0.0465643	0.0606074	0.442313
leucine	Amino Acid	-10.1062	7.32156	0.167482	0.337965	-24.7487	8.32343	0.0029454	0.0159398	-0.0694551	0.0615614	0.259225
propionylcarnitine	Lipid	-17.9685	7.04895	0.0107999	0.0431995	-20.1788	7.98733	0.0115255	0.0451211	0.033526	0.0565993	0.553623
gamma-tocopherol	Cofactors and Vitamins	-11.8633	6.87789	0.0845545	0.208881	-29.0259	7.78927	0.000194232	0.00178693	-0.0698831	0.065003	0.282341
N6-carbamoylthreonyladenosine	Nucleotide	-18.4225	8.02353	0.0216724	0.0745367	-30.4505	9.19987	0.00093336	0.00624503	0.0701877	0.0662469	0.289378
phenylalanylleucine	Peptide	-16.1258	7.44951	0.0304128	0.09518	-27.8938	8.53569	0.00108347	0.00699501	0.0619698	0.0591019	0.294398
glycochenodeoxycholate	Lipid	-19.3394	6.74095	0.00411852	0.0204813	-22.7656	7.6359	0.00286946	0.0157606	0.030012	0.0527635	0.56949
4-androsten-3beta,17beta-diol disulfate (1)	Lipid	-11.6735	7.96288	0.142651	0.302044	-23.815	9.1142	0.0089763	0.0371155	-0.0578006	0.0597777	0.333581
1-palmitoylglycerol (1-monopalmitin)	Lipid	-24.8141	6.8338	0.00028224	0.00280714	-27.7952	7.73736	0.00032772	0.00262176	0.0265409	0.0556064	0.633148
glycocholate	Lipid	-22.0705	6.75498	0.00108582	0.00778579	-25.8182	7.65181	0.000740513	0.00514168	0.00913696	0.0566303	0.871823
deoxycarnitine	Lipid	27.7162	8.46251	0.00105595	0.00777183	43.0034	9.69592	9.19837e-06	0.00016925	0.00225099	0.0674675	0.973384
pseudouridine	Nucleotide	-33.7813	7.60546	8.92457e-06	0.000182458	-38.5097	8.61499	7.81906e-06	0.000158578	0.206395	0.0638658	0.00123059
uridine	Nucleotide	19.8019	6.86019	0.00389556	0.0199107	18.3512	7.76772	0.0181521	0.0618515	-0.153947	0.0570312	0.00694772
N2,N2-dimethylguanosine	Nucleotide	-32.2804	7.1539	6.4133e-06	0.000147506	-32.9493	8.09641	4.70909e-05	0.000597567	0.152221	0.0609886	0.0125643
gluconate	Xenobiotics	-13.5898	7.77922	0.080648	0.201894	-28.754	8.92441	0.0012732	0.00771289	-0.0563629	0.0701579	0.421759
urate	Nucleotide	-25.2585	7.31987	0.000559172	0.00439354	-35.3284	8.31262	2.13797e-05	0.000339416	0.0809712	0.060653	0.181879
N-acetyl-beta-alanine	Nucleotide	-26.7002	7.50817	0.000376321	0.00354573	-31.9958	8.6139	0.000203661	0.00182798	0.050742	0.0606924	0.403125
aspartylphenylalanine	Peptide	-20.3367	6.86906	0.00307012	0.0168628	-25.1013	7.77896	0.00125175	0.00771289	0.122978	0.0546278	0.0243732
gamma-glutamylleucine	Peptide	34.8104	6.95662	5.61766e-07	2.95329e-05	36.8837	7.91575	3.16933e-06	6.86066e-05	-0.124155	0.058729	0.0345122
gamma-glutamylalanine	Peptide	37.7099	7.50398	5.02591e-07	2.95329e-05	36.3118	8.61859	2.51784e-05	0.000370625	-0.142337	0.0693723	0.0401914
gamma-glutamylvaline	Peptide	31.85	6.9146	4.101e-06	0.000137197	29.4564	7.86551	0.000180388	0.00170213	-0.11795	0.0583507	0.0432387
valylphenylalanine	Peptide	17.8422	7.3281	0.0149015	0.0553916	24.0741	8.40766	0.0041919	0.0195268	0.0389433	0.0593366	0.511624
inosine	Nucleotide	16.8486	6.88998	0.0144702	0.0548974	19.7726	7.81877	0.0114433	0.0451211	-0.0417402	0.0641439	0.515223
lysylisoleucine	Peptide	-20.9096	7.35688	0.00448053	0.0219845	-26.7509	8.44845	0.00154353	0.00901617	0.118092	0.0590103	0.0453694
gamma-glutamylthreonine*	Peptide	36.2776	6.81318	1.01168e-07	1.241e-05	43.4337	7.72141	1.85396e-08	2.22704e-06	-0.0790472	0.0604111	0.190708
phenylalanylphenylalanine	Peptide	-19.8194	7.44583	0.00777212	0.0340493	-33.0305	8.53028	0.000107881	0.00113429	0.0736161	0.0605463	0.224037
catechol sulfate	Xenobiotics	13.0628	6.87978	0.0576012	0.157017	19.3569	7.78341	0.0128846	0.048383	-0.0336258	0.0585565	0.565801
gamma-glutamylglutamine	Peptide	31.7467	6.97394	5.30924e-06	0.00014152	39.8414	7.89158	4.45065e-07	2.0473e-05	-0.0840067	0.0693058	0.225468
piperine	Xenobiotics	-15.5317	7.02357	0.02701	0.088747	-24.985	7.9648	0.00170729	0.00981693	0.0324296	0.0588753	0.581758
hypoxanthine	Nucleotide	7.40324	6.83678	0.278873	0.472423	19.5153	7.73906	0.0116804	0.045246	0.0313043	0.0573005	0.584848
gamma-glutamylglutamate	Peptide	29.7366	6.85099	1.42166e-05	0.000249129	34.6399	7.76641	8.18744e-06	0.000158578	-0.0717753	0.0611467	0.240467
glycylvaline	Peptide	-9.80069	6.81108	0.15017	0.313991	-20.9695	7.71285	0.00655238	0.0287056	0.0271932	0.0565848	0.630819
HWESASLLR	Peptide	-17.1879	7.47534	0.0214889	0.0745367	-25.3011	8.55658	0.00310729	0.0165722	0.0292002	0.0611774	0.633145
gamma-glutamylisoleucine*	Peptide	18.709	6.84198	0.00624871	0.0287707	15.2179	7.76677	0.0500701	0.136506	-0.0479091	0.0567276	0.398364
cyclo(leu-pro)	Peptide	-28.5233	7.45727	0.000130823	0.0016601	-34.3219	8.55178	5.98451e-05	0.00071042	0.0359452	0.0564969	0.524624
1,3-dimethylurate	Xenobiotics	-50.7482	7.29012	3.37298e-12	1.24126e-09	-33.2133	8.37829	7.36407e-05	0.000821205	0.325828	0.0457146	1.02263e-12
2-hydroxybutyrate (AHB)	Amino Acid	-12.015	6.83955	0.0789699	0.20042	-21.0166	7.75339	0.00671557	0.0290745	0.0250732	0.0566961	0.658317
arabonate	Cofactors and Vitamins	-14.3989	7.4333	0.0527346	0.148436	-28.0697	8.52088	0.000986914	0.00648544	-0.0239212	0.0623854	0.701391
theophylline	Xenobiotics	-34.3937	6.70024	2.84854e-07	2.62066e-05	-22.4539	7.61593	0.00319541	0.0167987	0.229907	0.0379201	1.33676e-09
glutarylcarnitine (C5)	Amino Acid	17.5838	7.21936	0.0148652	0.0553916	23.3386	8.17547	0.00430764	0.0198151	0.0205068	0.0586614	0.726655
1-methylurate	Xenobiotics	-18.7487	6.93105	0.00682987	0.0310295	-14.4378	7.84729	0.0657918	0.16359	0.18821	0.0491969	0.000130427
2-oleoylglycerophosphocholine*	Lipid	5.51756	6.92209	0.425396	0.623689	19.5108	7.82991	0.0127086	0.0482141	0.018008	0.0568707	0.751511
1,3,7-trimethylurate	Xenobiotics	-12.1609	7.45363	0.102777	0.240043	-21.7505	8.5382	0.0108519	0.0434075	0.0172794	0.0613489	0.778206
caffeine	Xenobiotics	-12.8125	6.8505	0.0614418	0.166254	-20.107	7.76182	0.00958353	0.0387554	0.01603	0.0579274	0.78199
1-stearoylglycerol (1-monostearin)	Lipid	-14.3492	6.82051	0.0353927	0.106758	-20.0419	7.72443	0.00946987	0.0387212	-0.012228	0.0544376	0.822271
bradykinin	Peptide	-17.4159	7.49517	0.0201461	0.0712861	-21.5097	8.57857	0.012163	0.0466249	0.0137217	0.0638479	0.829836
1,7-dimethylurate	Xenobiotics	-18.2516	6.91142	0.00827145	0.0358105	-22.6372	7.82466	0.00381515	0.0184734	0.124499	0.0556197	0.0251953
quinate	Xenobiotics	9.02734	7.02962	0.199077	0.381564	21.9501	7.94209	0.00571372	0.0259586	0.00867635	0.0519408	0.867336
1,6-anhydroglucose	Xenobiotics	-19.5354	7.60547	0.0102111	0.041752	-17.3905	8.70503	0.0457432	0.126613	0.107307	0.0506406	0.0340912
3-methyl catechol sulfate (1)	Xenobiotics	-25.9792	8.34102	0.00184172	0.0112959	-27.8391	9.55972	0.00358981	0.0182755	0.101333	0.0573628	0.0773073
erythritol	Xenobiotics	-22.9219	7.37095	0.00187243	0.011296	-32.1078	8.34299	0.000118854	0.00121495	0.108554	0.0619963	0.0799505
3-methylxanthine	Xenobiotics	-37.6588	9.74447	0.000111257	0.00146223	-31.3533	10.8093	0.00372462	0.0182755	0.110993	0.0748357	0.138034
cinnamoylglycine	Xenobiotics	30.9799	7.68644	5.56678e-05	0.000819429	42.3185	8.78889	1.47196e-06	3.61121e-05	-0.0796237	0.0668366	0.233529
hippurate	Xenobiotics	18.475	6.85606	0.00704513	0.0316172	25.9594	7.74952	0.000808675	0.00551097	-0.054605	0.0576887	0.34387
pyroglutamylglycine	Peptide	-14.2293	6.79687	0.0363034	0.108615	-23.1273	7.69825	0.00266255	0.0148457	0.000662685	0.0586269	0.990981
metabolites associated with both FEV1 and FVC at FDR<0.05 in fixed effect meta-analysis are indicated in italic

## Sheet: Table S4
Table S4. Associations between metabolites and FEV1
				fixed effect meta-analysis				ARIC blacks				ARIC whites				KORA				fixed effect meta-analysis (COPD excluded)
Metabolite	Super.Pathway	HMDB	KEGG	beta.fixed	se.fixed	p.fixed	p.fixed.fdr	N.aa	Estimate.aa	Std.Error.aa	p.value.aa	N.ea	Estimate.ea	Std.Error.ea	p.value.ea	N.kora	Estimate.kora	Std.Error.kora	p.value.kora	beta.fixed.nocopd	se.fixed.nocopd	p.fixed.nocopd	p.fixed.nocopd.fdr
1,3-dimethylurate	Xenobiotics	HMDB01857	#N/A	-50.7482	7.29012	3.37298e-12	1.24126e-09	2354	-45.562	9.32528	1.09946e-06	1529	-58.8992	11.6907	5.26606e-07	#N/A	#N/A	#N/A	#N/A	-18.0278	9.35461	0.0539599	0.161441
glycine	Amino Acid	HMDB00123	C00037	38.8307	7.04794	3.59833e-08	6.62092e-06	2354	39.0525	9.4422	3.65964e-05	1529	38.9736	13.1007	0.00297696	859	37.7555	17.9938	0.0361797	38.0644	6.21789	9.25516e-10	3.4059e-07
gamma-glutamylthreonine*	Peptide	HMDB29159	#N/A	36.2776	6.81318	1.01168e-07	1.241e-05	2354	34.1917	8.82074	0.000108983	1529	52.6481	13.9246	0.000162311	859	19.9666	16.8247	0.235661	30.4088	6.05675	5.14999e-07	4.73799e-05
theophylline	Xenobiotics	HMDB01889	C07130	-34.3937	6.70024	2.84854e-07	2.62066e-05	2354	-30.6498	8.70877	0.00044076	1529	-48.7491	13.1786	0.000224102	859	-24.4023	17.3238	0.15932	-5.38484	7.05441	0.445267	0.624971
glycerol	Lipid	HMDB00131	C00116	-36.3704	7.21815	4.68615e-07	2.95329e-05	2354	-36.4652	9.52344	0.00013205	1529	-42.9915	13.9509	0.00209581	859	-24.7953	18.1688	0.172705	-20.7923	6.41988	0.00120058	0.0102747
gamma-glutamylalanine	Peptide	HMDB29142	#N/A	37.7099	7.50398	5.02591e-07	2.95329e-05	2354	33.446	8.88306	0.000170558	1529	48.3343	14.022	0.000582277	#N/A	#N/A	#N/A	#N/A	30.5562	6.56391	3.23702e-06	0.000148903
gamma-glutamylleucine	Peptide	HMDB11171	#N/A	34.8104	6.95662	5.61766e-07	2.95329e-05	2354	34.4207	8.80611	9.54214e-05	1529	40.6337	13.6096	0.00287497	859	23.661	20.5447	0.249776	27.2786	6.1789	1.01108e-05	0.000310064
3-(4-hydroxyphenyl)lactate	Amino Acid	HMDB00755	C03672	-37.2279	7.70699	1.36249e-06	5.79815e-05	2354	-32.9145	9.97368	0.000980906	1529	-26.9123	15.1627	0.0761152	859	-73.488	20.2723	0.000306179	-17.9587	6.94796	0.00974493	0.0449592
3-phenylpropionate (hydrocinnamate)	Amino Acid	HMDB00764	C05629	32.6777	6.79098	1.49487e-06	5.79815e-05	2354	20.896	9.49375	0.0278313	1529	41.9751	11.8761	0.000420985	859	51.1974	16.906	0.00253351	25.8436	5.97814	1.53904e-05	0.000371878
2-methylbutyrylcarnitine (C5)	Amino Acid	HMDB00378	#N/A	-36.1853	7.5364	1.57559e-06	5.79815e-05	2354	-41.1902	9.8107	2.78744e-05	1529	-38.0112	15.0388	0.0115873	859	-14.6945	18.9143	0.437436	-25.3135	6.71478	0.00016337	0.00231231
gamma-glutamylvaline	Peptide	HMDB11172	#N/A	31.85	6.9146	4.101e-06	0.000137197	2354	30.8966	8.8402	0.000482865	1529	43.1746	13.3735	0.00127166	859	11.6298	19.8886	0.558875	23.7673	6.14351	0.000109425	0.00183038
asparagine	Amino Acid	HMDB00168	C00152	31.0799	6.82017	5.18757e-06	0.00014152	2354	29.7554	9.20335	0.00124154	1529	54.0462	12.6888	2.17631e-05	859	-5.40096	16.948	0.750049	28.8494	6.11531	2.38679e-06	0.000133212
gamma-glutamylglutamine	Peptide	HMDB11738	C05283	31.7467	6.97394	5.30924e-06	0.00014152	2354	37.0262	9.62915	0.000123661	1529	36.8112	12.4115	0.00306531	859	4.39886	17.4494	0.801032	28.7327	6.10634	2.53392e-06	0.000133212
succinate	Energy	HMDB00254	C00042	-34.2806	7.5466	5.55847e-06	0.00014152	2354	-27.861	9.17316	0.00241405	1529	-47.724	13.2745	0.000334596	#N/A	#N/A	#N/A	#N/A	-26.497	6.68896	7.45424e-05	0.00144377
glycerate	Carbohydrate	HMDB00139	C00258	31.6665	6.98314	5.76849e-06	0.00014152	2354	39.2482	9.3491	2.79266e-05	1529	43.7915	13.5156	0.00122094	859	-10.9657	16.6861	0.511247	21.1734	6.27537	0.000740731	0.00698946
N2,N2-dimethylguanosine	Nucleotide	HMDB04824	#N/A	-32.2804	7.1539	6.4133e-06	0.000147506	2354	-22.558	9.68438	0.019927	1529	-58.4603	13.6255	1.89558e-05	859	-21.5809	16.9255	0.202642	-24.2834	6.37785	0.0001404	0.00215279
alpha-hydroxyisovalerate	Amino Acid	HMDB00407	#N/A	-30.8841	6.95209	8.89532e-06	0.000182458	2354	-24.4249	9.01076	0.00676451	1529	-32.1653	13.8935	0.0207386	859	-53.7161	17.6954	0.00247412	-24.1289	6.47588	0.000194568	0.00258934
pseudouridine	Nucleotide	HMDB00767	C02067	-33.7813	7.60546	8.92457e-06	0.000182458	2354	-29.8548	10.0972	0.00314011	1529	-21.7864	14.8522	0.142617	859	-65.308	18.4228	0.000414228	-23.5643	6.77826	0.000508099	0.0051939
7-alpha-hydroxy-3-oxo-4-cholestenoate (7-Hoca)	Lipid	HMDB12458	C17337	-30.4306	6.86991	9.44339e-06	0.000182904	2354	-18.6405	9.43027	0.0481968	1529	-32.9652	12.4549	0.00821102	859	-63.6679	16.9099	0.00017797	-19.074	6.10249	0.00177434	0.0136033
lactate	Carbohydrate	HMDB00190	C00186	-30.3742	6.89292	1.05015e-05	0.000193227	2354	-27.6751	9.27673	0.00288129	1529	-36.3992	12.6705	0.00412605	859	-28.4468	17.6826	0.108046	-25.5964	6.15477	3.1993e-05	0.000654078
gamma-glutamylglutamate	Peptide	HMDB11737	C05282	29.7366	6.85099	1.42166e-05	0.000249129	2354	30.0222	8.78971	0.000647274	1529	57.053	14.3916	7.70375e-05	859	-8.62871	16.8216	0.608117	26.1565	6.06579	1.61686e-05	0.000371878
glutamine	Amino Acid	HMDB00641	C00064	29.014	7.02471	3.62325e-05	0.000606071	2354	32.4756	9.59635	0.000725716	1529	35.1622	12.9476	0.00668836	859	7.43031	17.048	0.663059	28.0718	6.13742	4.78777e-06	0.000195767
fructose	Carbohydrate	HMDB00660	C00095	-27.6365	6.71261	3.83678e-05	0.000613885	2354	-28.5887	8.52943	0.000815748	1529	-39.1704	14.3235	0.00631672	859	-8.24133	16.7285	0.622387	-19.1707	6.04147	0.00150774	0.0120619
tryptophan betaine	Amino Acid	HMDB61115	C09213	30.8191	7.56936	4.66993e-05	0.000716056	2354	27.7877	9.76444	0.00446853	1529	35.3838	11.9821	0.00319499	#N/A	#N/A	#N/A	#N/A	22.7393	6.67393	0.000656371	0.00635644
cinnamoylglycine	Xenobiotics	HMDB11621	#N/A	30.9799	7.68644	5.56678e-05	0.000819429	2354	26.3223	9.83882	0.00751708	1529	38.2749	12.3133	0.00191602	#N/A	#N/A	#N/A	#N/A	31.8947	6.73118	2.1547e-06	0.000133212
mannose	Carbohydrate	HMDB00169	C00159	-27.3494	7.02469	9.88794e-05	0.00136826	2354	-33.0693	8.86644	0.000196251	1529	-21.2379	14.8968	0.15417	859	-12.466	18.1421	0.492186	-32.4904	6.26031	2.10409e-07	2.58102e-05
isoleucine	Amino Acid	HMDB00172	C00407	-28.8798	7.42477	0.000100389	0.00136826	2354	-28.9231	9.42024	0.00216291	1529	-34.7929	14.498	0.0165222	859	-15.3382	21.7519	0.480914	-35.9103	6.57573	4.73393e-08	8.71044e-06
3-methylxanthine	Xenobiotics	HMDB01886	C16357	-37.6588	9.74447	0.000111257	0.00146223	#N/A	#N/A	#N/A	#N/A	1529	-43.4163	11.8802	0.000266456	859	-25.8211	17.0348	0.129947	-26.4614	8.53935	0.00194331	0.0137526
cyclo(leu-pro)	Peptide	#N/A	#N/A	-28.5233	7.45727	0.000130823	0.0016601	2354	-21.8457	8.92431	0.0144428	1529	-43.9754	13.5755	0.00122414	#N/A	#N/A	#N/A	#N/A	-24.2341	6.65835	0.000272996	0.00334875
serotonin (5HT)	Amino Acid	HMDB00259	C00780	26.1512	6.86612	0.000139683	0.00171345	2354	33.2055	9.02194	0.00023802	1529	13.9564	13.4466	0.299477	859	20.4901	17.1613	0.232824	17.7951	6.11891	0.00363497	0.0224398
stearoyl sphingomyelin	Lipid	HMDB01348	C00550	-28.4965	7.55039	0.000160535	0.00190571	2354	-18.3863	9.00175	0.0412113	1529	-52.4889	13.867	0.000159603	#N/A	#N/A	#N/A	#N/A	-20.5482	6.73123	0.00226818	0.0148324
phenylalanine	Amino Acid	HMDB00159	C00079	-25.9004	7.03603	0.000232219	0.00256741	2354	-24.0686	8.9677	0.0073277	1529	-14.6105	14.4125	0.310871	859	-52.0389	18.409	0.00481227	-23.1607	6.22128	0.000197015	0.00258934
epiandrosterone sulfate	Lipid	HMDB00365	C07635	27.4012	7.45229	0.000236104	0.00256741	2354	18.95	10.4635	0.0702594	1529	36.4989	13.2541	0.00596153	859	35.3891	17.7332	0.0462931	15.7707	6.6508	0.017728	0.0716912
N-acetylglycine	Amino Acid	HMDB00532	#N/A	25.8442	7.0311	0.000237206	0.00256741	2354	29.5706	9.6269	0.00215323	1529	15.1303	12.7145	0.234233	859	33.8598	17.5358	0.0538302	28.0528	6.23236	6.7585e-06	0.000248713
threonine	Amino Acid	HMDB00167	C00188	25.0287	6.83834	0.00025217	0.00265139	2354	22.5149	9.16965	0.0141463	1529	41.2144	13.0802	0.00165958	859	7.28437	16.5599	0.660136	15.5315	6.04966	0.0102482	0.0465597
dehydroisoandrosterone sulfate (DHEA-S)	Lipid	HMDB01032	C04555	27.1731	7.46601	0.000273095	0.00279164	2354	23.6981	10.3124	0.021648	1529	31.4288	13.4127	0.0192469	859	30.2021	18.3249	0.0996943	14.6257	6.67788	0.0285119	0.0999274
1-palmitoylglycerol (1-monopalmitin)	Lipid	HMDB31074	#N/A	-24.8141	6.8338	0.00028224	0.00280714	2354	-32.6024	9.27123	0.000445579	1529	-26.8086	12.6889	0.0347841	859	4.05185	16.741	0.808814	-23.277	6.04979	0.000119296	0.00190873
docosahexaenoate (DHA, 22:6n3)	Lipid	HMDB02183	C06429	24.7819	6.84619	0.000294829	0.00285519	2354	9.3636	9.01003	0.2988	1529	64.1477	13.4295	1.95522e-06	859	16.6182	16.9699	0.327724	15.0038	6.0779	0.0135649	0.0580454
N-acetyl-beta-alanine	Nucleotide	#N/A	C01073	-26.7002	7.50817	0.000376321	0.00354573	2354	-28.4152	8.9091	0.00144428	1529	-22.4969	13.9479	0.10697	#N/A	#N/A	#N/A	#N/A	-23.5042	6.6523	0.000410487	0.00472059
taurochenodeoxycholate	Lipid	HMDB00951	C05465	-24.0064	6.76259	0.000385406	0.00354573	2354	-17.8438	9.04938	0.0487472	1529	-37.3056	12.8294	0.00369262	859	-22.4566	16.7146	0.17946	-21.275	6.06465	0.000451427	0.00502552
kynurenine	Amino Acid	HMDB00684	C00328	-26.8508	7.57899	0.000395905	0.00355349	2354	-35.7646	10.0649	0.000387803	1529	1.95902	14.243	0.89062	859	-47.5638	19.5807	0.015343	-22.7574	6.77684	0.000784749	0.00708083
biliverdin	Cofactors and Vitamins	HMDB01008	C00500	24.5771	6.98276	0.000432068	0.00378574	2354	24.0968	9.96724	0.0156991	1529	29.2477	11.995	0.0148701	859	16.6677	16.92	0.324863	18.9186	6.15501	0.00211433	0.0146806
tyrosine	Amino Acid	HMDB00158	C00082	-24.7568	7.09154	0.000481156	0.0041178	2354	-18.2164	9.10281	0.045488	1529	-22.5322	14.3691	0.117067	859	-54.93	18.34	0.00282357	-21.9541	6.28999	0.000482448	0.00507259
scyllo-inositol	Lipid	HMDB06088	C06153	23.8223	6.89509	0.000550368	0.00439354	2354	18.1284	9.30347	0.051467	1529	50.7853	12.9232	8.88565e-05	859	-3.56619	16.9205	0.833124	18.662	6.1138	0.00226995	0.0148324
creatinine	Amino Acid	HMDB00562	C00791	26.5196	7.68214	0.000556226	0.00439354	2354	15.009	10.792	0.164431	1529	37.5802	13.1624	0.00436082	859	40.0463	19.6622	0.0419896	20.2365	6.77679	0.00282512	0.0179249
urate	Nucleotide	HMDB00289	C00366	-25.2585	7.31987	0.000559172	0.00439354	2354	-21.2822	9.62613	0.0271406	1529	-23.3212	13.1441	0.0762192	859	-51.2368	21.908	0.0195817	-18.0376	6.47326	0.00532836	0.0297096
isovalerylcarnitine	Amino Acid	HMDB00688	#N/A	-25.5925	7.41867	0.000561132	0.00439354	2354	-21.5878	9.40735	0.0218337	1529	-43.6203	15.8521	0.00599934	859	-16.4281	18.5998	0.377357	-29.2481	6.57311	8.6005e-06	0.000287726
1-docosahexaenoylglycerophosphocholine (22:6n3)*	Lipid	HMDB10404	#N/A	25.1598	7.47355	0.000761257	0.00583631	2354	4.84727	9.0029	0.590344	1529	70.1843	13.4037	1.86964e-07	#N/A	#N/A	#N/A	#N/A	20.4537	6.59335	0.00192109	0.0137526
2-hydroxy-3-methylvalerate	Amino Acid	HMDB00317	#N/A	-25.7939	7.73203	0.000849979	0.00638351	2354	-29.0981	9.03972	0.00130437	1529	-16.7872	14.9248	0.260857	#N/A	#N/A	#N/A	#N/A	-22.2294	7.14237	0.00185621	0.0137526
deoxycarnitine	Lipid	HMDB01161	C01181	27.7162	8.46251	0.00105595	0.00777183	2354	24.2879	10.0846	0.016099	1529	35.877	15.559	0.0212527	#N/A	#N/A	#N/A	#N/A	29.661	7.57279	8.97394e-05	0.00157258
glycocholate	Lipid	HMDB00138	C01921	-22.0705	6.75498	0.00108582	0.00778579	2354	-19.4651	8.98558	0.0303923	1529	-29.9272	12.9607	0.0210731	859	-18.0159	16.72	0.281563	-20.9369	5.98104	0.000464314	0.00502552
succinylcarnitine	Energy	#N/A	#N/A	-23.3847	7.16538	0.00110017	0.00778579	2354	-22.0338	9.35724	0.0186184	1529	-32.4984	14.5359	0.0255142	859	-15.0483	17.347	0.385921	-13.1847	6.39628	0.0392738	0.125676
palmitoleate (16:1n7)	Lipid	HMDB03229	C08362	-23.3824	7.21773	0.00119704	0.00831153	2354	-19.5899	9.86664	0.0472089	1529	-28.2172	13.4235	0.0357123	859	-26.9768	17.2166	0.117511	-16.7536	6.4793	0.00971787	0.0449592
3-hydroxyisobutyrate	Amino Acid	HMDB00336	C06001	-24.5175	7.59648	0.00124887	0.00851079	2354	-30.4809	9.22703	0.000969457	1529	-11.9724	13.3829	0.371139	#N/A	#N/A	#N/A	#N/A	-25.2072	6.66878	0.000156901	0.00230959
beta-hydroxyisovaleroylcarnitine	Amino Acid	#N/A	#N/A	-24.6688	7.66963	0.00129799	0.00868474	2354	-30.2768	9.23851	0.00106363	1529	-12.2331	13.7573	0.374033	#N/A	#N/A	#N/A	#N/A	-19.7475	6.79501	0.00365866	0.0224398
trehalose	Carbohydrate	HMDB00975	C01083	-23.7516	7.42491	0.00137949	0.0090652	2354	-18.329	8.89564	0.0394666	1529	-36.206	13.4814	0.00731831	#N/A	#N/A	#N/A	#N/A	-28.3624	6.50591	1.30373e-05	0.000369055
5-oxoproline	Amino Acid	HMDB00267	C01879	21.8906	6.89913	0.00150897	0.00974213	2354	32.7656	9.20007	0.000376181	1529	27.1617	13.2027	0.0398292	859	-24.0115	17.0058	0.158329	22.5224	6.14883	0.000249399	0.00316478
3-methoxytyrosine	Amino Acid	HMDB01434	#N/A	-21.4885	6.80948	0.00160128	0.0101598	2354	-21.7781	7.81504	0.00536787	1529	10.12	24.9591	0.685194	859	-34.3099	16.6956	0.0401829	-10.7097	6.5597	0.102542	0.254968
N-acetylphenylalanine	Amino Acid	HMDB00512	C03519	-23.4429	7.47074	0.00170124	0.0106111	2354	-24.2961	8.81798	0.00590943	1529	-21.2731	14.0626	0.130555	#N/A	#N/A	#N/A	#N/A	-22.1784	6.60728	0.000788897	0.00708083
3-methyl catechol sulfate (1)	Xenobiotics	#N/A	#N/A	-25.9792	8.34102	0.00184172	0.0112959	2354	-34.0746	10.187	0.000836072	1529	-9.51196	14.5291	0.512771	#N/A	#N/A	#N/A	#N/A	-26.1067	7.52735	0.000523859	0.00521027
erythritol	Xenobiotics	HMDB02994	C00503	-22.9219	7.37095	0.00187243	0.011296	2354	-15.9861	9.81794	0.103607	1529	-23.2058	14.3395	0.105804	859	-45.198	17.7664	0.0111355	-19.9155	6.53219	0.00229741	0.0148324
indolepropionate	Amino Acid	HMDB02302	#N/A	21.2502	6.87436	0.00199335	0.0118315	2354	8.9696	9.30862	0.335356	1529	50.9508	12.7764	6.98448e-05	859	9.73888	16.917	0.56498	13.5884	6.00956	0.0237509	0.0889569
threonate	Cofactors and Vitamins	HMDB00943	C01620	21.4929	7.03628	0.00225379	0.013165	2354	23.2688	9.45696	0.0139465	1529	21.8908	13.3586	0.101483	859	15.0215	17.117	0.38042	15.2315	6.30351	0.0156773	0.0660263
arabinose	Carbohydrate	HMDB00646	C00216	-20.4786	6.80982	0.00263646	0.0151597	2354	-26.1136	8.91752	0.0034406	1529	-1.30103	13.5567	0.923558	859	-29.9177	16.7889	0.0751097	-17.4644	6.04097	0.00384024	0.0231674
mannitol	Carbohydrate	HMDB00765	C00392	-20.1848	6.75525	0.00280796	0.0158974	2354	-13.2361	9.07056	0.144633	1529	-28.821	12.6798	0.0231664	859	-28.8694	16.8082	0.086239	-23.0123	5.84922	8.34557e-05	0.00153559
oleoylcarnitine	Lipid	HMDB05065	#N/A	-20.2736	6.79564	0.00285136	0.0158985	2354	-25.1098	9.16348	0.00618681	1529	-10.9565	12.6923	0.388139	859	-20.342	16.8136	0.226672	-7.2628	6.15215	0.237789	0.416886
aspartylphenylalanine	Peptide	HMDB00706	#N/A	-20.3367	6.86906	0.00307012	0.0168628	2354	-17.558	9.085	0.0534022	1529	-23.1505	13.4501	0.0854152	859	-25.4388	16.7834	0.129965	-15.7598	6.15802	0.0104903	0.0470785
sebacate (decanedioate)	Lipid	HMDB00792	C08277	22.802	7.747	0.00324707	0.0175724	2354	34.2597	9.16819	0.00019084	1529	-5.80287	14.4862	0.688786	#N/A	#N/A	#N/A	#N/A	13.2394	6.93106	0.0561134	0.166153
glucuronate	Carbohydrate	HMDB00127	C00191	-22.3409	7.64121	0.0034586	0.0184459	2354	-10.8429	9.3303	0.245306	1529	-45.7601	13.3159	0.000605243	#N/A	#N/A	#N/A	#N/A	-17.5468	6.90965	0.0111022	0.0486381
1-oleoylglycerophosphoethanolamine	Lipid	HMDB11506	#N/A	-19.9282	6.87816	0.00376374	0.0197865	2354	-28.1406	9.46238	0.00297001	1529	-7.67834	12.3232	0.533327	859	-16.6608	17.1903	0.332724	-17.3823	6.09629	0.00435414	0.0250363
N6-acetyllysine	Amino Acid	HMDB00206	C02727	-22.323	7.73152	0.00388601	0.0199107	2354	-27.7424	9.2283	0.00267324	1529	-9.56151	14.1611	0.499654	#N/A	#N/A	#N/A	#N/A	-28.2807	6.73948	2.71348e-05	0.000587389
uridine	Nucleotide	HMDB00296	C00299	19.8019	6.86019	0.00389556	0.0199107	2354	22.0654	9.29537	0.0176863	1529	19.2257	12.7528	0.131874	859	13.3776	16.8403	0.427198	8.91306	6.0749	0.142323	0.319359
androsterone sulfate	Lipid	HMDB02759	#N/A	20.3947	7.10177	0.00408174	0.0204813	2354	10.7684	10.0362	0.283403	1529	28.4954	12.4999	0.0227669	859	32.8898	16.9047	0.0520336	8.97273	6.30696	0.154832	0.329353
glycochenodeoxycholate	Lipid	HMDB00637	C05466	-19.3394	6.74095	0.00411852	0.0204813	2354	-17.3851	9.00195	0.0535721	1529	-30.2127	12.7885	0.0182783	859	-7.41126	16.779	0.65882	-18.4753	6.03443	0.00220122	0.0148324
lysylisoleucine	Peptide	#N/A	#N/A	-20.9096	7.35688	0.00448053	0.0219845	2354	-4.55161	8.50253	0.592477	1529	-69.6374	14.6748	2.27751e-06	#N/A	#N/A	#N/A	#N/A	-17.6276	6.57944	0.00737992	0.0377196
azelate (nonanedioate)	Lipid	HMDB00784	C08261	21.8453	7.7449	0.00479328	0.0232096	2354	28.5235	9.12396	0.00179246	1529	4.62586	14.6509	0.752245	#N/A	#N/A	#N/A	#N/A	15.3778	6.97434	0.0274604	0.0980153
2-aminobutyrate	Amino Acid	HMDB00650	C02261	18.958	6.80231	0.00532003	0.0251928	2354	8.52871	9.10068	0.348778	1529	45.0898	12.9828	0.000529091	859	10.8817	16.6557	0.51372	10.576	6.04095	0.0799943	0.207309
2-hydroxyoctanoate	Lipid	HMDB02264	#N/A	-20.9325	7.51402	0.00533977	0.0251928	2354	-10.6442	9.0488	0.239589	1529	-43.7835	13.4857	0.00119321	#N/A	#N/A	#N/A	#N/A	-9.19382	6.69261	0.169526	0.346587
gamma-glutamylisoleucine*	Peptide	HMDB11170	#N/A	18.709	6.84198	0.00624871	0.0287707	2354	23.5995	8.88108	0.00793091	1529	19.1871	13.4009	0.152412	859	-2.05297	17.918	0.908809	13.0567	6.08463	0.0318853	0.108646
dimethylglycine	Amino Acid	HMDB00092	C01026	-20.6184	7.5411	0.00625449	0.0287707	2354	-15.2512	9.15292	0.095795	1529	-31.9617	13.3063	0.0164253	#N/A	#N/A	#N/A	#N/A	-19.2099	6.67474	0.00400206	0.0233771
1-methylurate	Xenobiotics	HMDB03099	C16359	-18.7487	6.93105	0.00682987	0.0310295	2354	-20.4189	9.57598	0.0330855	1529	-28.6064	12.3866	0.0210523	859	5.5528	17.1666	0.746423	1.51339	6.36122	0.811952	0.899995
hippurate	Xenobiotics	HMDB00714	C01586	18.475	6.85606	0.00704513	0.0316172	2354	5.23875	9.55417	0.583524	1529	22.4559	12.2274	0.0664772	859	51.081	16.5964	0.00215228	16.3049	6.06955	0.00722397	0.0374425
hydroxybutyrylcarnitine*	Lipid	HMDB13127	#N/A	-20.0971	7.48105	0.00722253	0.0320228	2354	-21.4757	9.15595	0.0190822	1529	-17.3283	12.9758	0.181935	#N/A	#N/A	#N/A	#N/A	-17.7909	6.66154	0.00756974	0.0377269
phenylalanylphenylalanine	Peptide	#N/A	#N/A	-19.8194	7.44583	0.00777212	0.0340493	2354	-22.3437	8.93936	0.0125059	1529	-14.1007	13.4551	0.294814	#N/A	#N/A	#N/A	#N/A	-15.0587	6.55907	0.0216836	0.0831207
1,7-dimethylurate	Xenobiotics	HMDB11103	C16356	-18.2516	6.91142	0.00827145	0.0358105	2354	-11.4695	9.55333	0.230038	1529	-43.4223	12.236	0.000398912	859	10.188	17.4117	0.558622	-5.38393	6.17502	0.383269	0.561306
2-aminoheptanoate	Lipid	#N/A	#N/A	-19.6188	7.49635	0.0088675	0.0379447	2354	-13.4759	8.94693	0.132149	1529	-34.0913	13.7328	0.0131549	#N/A	#N/A	#N/A	#N/A	-22.3242	6.70071	0.000863421	0.00756521
hexanoylcarnitine	Lipid	HMDB00705	#N/A	-17.8859	6.84491	0.00897474	0.0379621	2354	-24.2307	9.14877	0.00813896	1529	-12.4278	13.0276	0.34026	859	-5.42995	16.8936	0.747972	-9.20029	6.15353	0.134882	0.313688
suberate (octanedioate)	Lipid	HMDB00893	C08278	20.2439	7.76517	0.0091334	0.0381942	2354	34.7069	9.21848	0.0001707	1529	-15.0882	14.4084	0.295183	#N/A	#N/A	#N/A	#N/A	10.9495	6.98261	0.116855	0.284786
cis-4-decenoyl carnitine	Lipid	#N/A	#N/A	-19.6571	7.6144	0.00983523	0.040667	2354	-25.9395	9.24424	0.00505734	1529	-6.40061	13.4284	0.633682	#N/A	#N/A	#N/A	#N/A	-15.1368	6.76429	0.0252377	0.0928748
1,6-anhydroglucose	Xenobiotics	HMDB00640	#N/A	-19.5354	7.60547	0.0102111	0.041752	2354	-11.4134	9.81217	0.244873	1529	-31.7585	12.0372	0.008416	#N/A	#N/A	#N/A	#N/A	-12.3009	6.94281	0.076436	0.202363
10-heptadecenoate (17:1n7)	Lipid	HMDB60038	#N/A	-18.2507	7.11715	0.0103376	0.0418049	2354	-12.4415	9.60993	0.195568	1529	-32.8891	13.4088	0.0142873	859	-12.7273	17.2729	0.461426	-13.578	6.37298	0.0331251	0.110819
propionylcarnitine	Lipid	HMDB00824	C03017	-17.9685	7.04895	0.0107999	0.0431995	2354	-21.7233	9.27332	0.0192354	1529	-10.8816	13.7373	0.428414	859	-16.0584	17.6833	0.364077	-17.2317	6.34649	0.00662448	0.0353305
alpha-ketoglutarate	Energy	HMDB00208	C00026	-26.6007	10.552	0.0117052	0.045873	#N/A	#N/A	#N/A	#N/A	1529	-20.1745	13.5371	0.136351	859	-36.5511	16.845	0.0302961	-20.9356	9.27081	0.0239313	0.0889569
cysteine	Amino Acid	HMDB00574	C00097	17.305	6.86559	0.0117176	0.045873	2354	20.1841	9.21123	0.0285318	1529	10.2106	13.0985	0.435794	859	19.3645	16.6652	0.245573	7.28889	6.11213	0.233054	0.414318
indolelactate	Amino Acid	HMDB00671	C02043	-18.7245	7.51591	0.0127271	0.0493007	2354	-32.3608	9.85661	0.00104164	1529	15.9079	15.3131	0.299044	859	-21.0561	17.8316	0.238002	-17.9727	6.73149	0.00758638	0.0377269
myristoleate (14:1n5)	Lipid	HMDB02000	C08322	-17.9243	7.27603	0.0137596	0.0527452	2354	-15.1598	10.0429	0.131305	1529	-29.7154	13.0519	0.0229425	859	-4.45652	17.9486	0.803967	-8.86557	6.50728	0.17307	0.351876
inosine	Nucleotide	HMDB00195	C00294	16.8486	6.88998	0.0144702	0.0548974	2354	16.181	8.64899	0.0614905	1529	21.3235	15.3184	0.164121	859	13.8952	17.0612	0.415624	18.8404	6.06476	0.00189294	0.0137526
glutarylcarnitine (C5)	Amino Acid	HMDB13130	#N/A	17.5838	7.21936	0.0148652	0.0553916	2354	13.2311	9.67089	0.171399	1529	27.3496	13.6285	0.0449487	859	15.6423	17.93	0.383231	20.1846	6.39029	0.00158507	0.0124107
valylphenylalanine	Peptide	#N/A	#N/A	17.8422	7.3281	0.0149015	0.0553916	2354	19.2389	8.63918	0.0260467	1529	14.2595	13.8368	0.302918	#N/A	#N/A	#N/A	#N/A	17.9321	6.46302	0.00552741	0.0303595
N-methylproline	Amino Acid	#N/A	#N/A	17.7656	7.34112	0.0155198	0.0571127	2354	22.8432	8.81389	0.00960907	1529	6.26467	13.2651	0.636804	#N/A	#N/A	#N/A	#N/A	11.2879	6.43428	0.079374	0.207161
glucose	Carbohydrate	HMDB00122	C00031	-16.2085	6.74867	0.016318	0.0594557	2354	-21.7133	8.22911	0.00838033	1529	-3.19941	16.0077	0.841611	859	-6.9226	17.4423	0.691552	-26.0743	6.02191	1.4918e-05	0.000371878
o-cresol sulfate	Amino Acid	#N/A	#N/A	-20.2975	8.59262	0.018167	0.0655437	2354	-14.7632	10.6284	0.164957	1529	-30.7397	14.5995	0.0354088	#N/A	#N/A	#N/A	#N/A	-14.0788	7.84773	0.0728142	0.198486
glycylleucine	Peptide	HMDB00759	C02155	17.3304	7.36588	0.0186332	0.0665731	2354	16.098	8.31671	0.0530352	1529	21.8145	15.8641	0.169308	#N/A	#N/A	#N/A	#N/A	12.6368	6.46313	0.0505571	0.15376
bradykinin	Peptide	HMDB04246	C00306	-17.4159	7.49517	0.0201461	0.0712861	2354	-21.3053	9.51407	0.025227	1529	-11.0531	12.1688	0.363856	#N/A	#N/A	#N/A	#N/A	-16.8749	6.50619	0.00949584	0.0449592
palmitate (16:0)	Lipid	HMDB00220	C00249	-16.0008	6.92614	0.0208766	0.0731677	2354	-12.4321	9.23887	0.178551	1529	-24.4028	13.3567	0.0678944	859	-14.5008	16.8434	0.389527	-10.9783	6.17356	0.0753591	0.202363
HWESASLLR	Peptide	#N/A	#N/A	-17.1879	7.47534	0.0214889	0.0745367	2354	-23.1563	9.39186	0.0137508	1529	-6.87071	12.3482	0.578011	#N/A	#N/A	#N/A	#N/A	-16.9708	6.54387	0.00950357	0.0449592
N6-carbamoylthreonyladenosine	Nucleotide	HMDB41623	#N/A	-18.4225	8.02353	0.0216724	0.0745367	2354	-18.6999	9.49526	0.0490258	1529	-17.7299	15.004	0.237517	#N/A	#N/A	#N/A	#N/A	-14.7651	7.13716	0.0385676	0.125601
leucylleucine	Peptide	HMDB28933	C11332	-15.3494	6.74971	0.0229611	0.0782378	2354	-16.0537	8.5044	0.0591904	1529	-25.14	14.8686	0.0910782	859	-0.34201	16.6669	0.983633	-14.0865	6.01237	0.0191337	0.0749065
7-methylguanine	Nucleotide	HMDB00897	C02242	-15.562	6.86311	0.0233604	0.0788683	2354	-23.896	9.28729	0.0101437	1529	-1.88186	12.866	0.883731	859	-11.674	16.6767	0.48411	-15.939	6.16897	0.00977373	0.0449592
stearidonate (18:4n3)	Lipid	HMDB06547	C16300	-15.4734	6.87923	0.0244941	0.0819439	2354	-20.6592	9.38539	0.0278188	1529	-10.918	12.6898	0.389717	859	-6.90279	16.7403	0.68019	-14.8061	6.13405	0.0157889	0.0660263
cortisone	Lipid	HMDB02802	C00762	15.36	6.93514	0.0267737	0.088747	2354	15.5174	9.23267	0.0929546	1529	23.6194	13.4657	0.0796271	859	1.99184	16.7943	0.905619	8.12265	6.24259	0.193201	0.372242
piperine	Xenobiotics	HMDB29377	C03882	-15.5317	7.02357	0.02701	0.088747	2354	-11.9036	8.84776	0.178631	1529	-21.4599	15.4205	0.164233	859	-22.0374	17.4292	0.206437	-12.1823	6.26047	0.0516667	0.155847
methionine sulfoxide	Amino Acid	HMDB02005	C02989	16.3664	7.44664	0.0279621	0.0910623	2354	12.2366	8.79832	0.164421	1529	26.7956	13.9818	0.0554952	#N/A	#N/A	#N/A	#N/A	12.5716	6.65848	0.0590172	0.172368
phenyllactate (PLA)	Amino Acid	HMDB00779	C05607	-16.4397	7.5198	0.0288017	0.092974	2354	-20.4579	9.98608	0.0406088	1529	-11.9888	15.0368	0.425405	859	-10.0666	17.5854	0.567175	-6.24197	6.77647	0.356985	0.547377
dodecanedioate	Lipid	HMDB00623	C02678	15.0108	6.88554	0.0292545	0.0936144	2354	17.4134	9.03159	0.0539691	1529	4.78645	13.8684	0.730042	859	21.5346	16.5897	0.194616	8.73785	6.15728	0.155867	0.32965
phenylalanylleucine	Peptide	#N/A	#N/A	-16.1258	7.44951	0.0304128	0.09518	2354	-10.6021	8.97253	0.237477	1529	-28.3817	13.3652	0.0338696	#N/A	#N/A	#N/A	#N/A	-13.9492	6.64001	0.0356609	0.117171
decanoylcarnitine	Lipid	HMDB00651	#N/A	-14.679	6.78451	0.0304952	0.09518	2354	-21.1714	8.71125	0.0151588	1529	-20.0636	14.096	0.15484	859	17.3738	16.8677	0.303304	-6.8367	6.06124	0.259346	0.435796
laurylcarnitine	Lipid	HMDB02250	#N/A	-14.8334	6.85692	0.0305197	0.09518	2354	-25.265	9.19025	0.00602172	1529	-5.35873	13.0632	0.681705	859	4.21612	16.7392	0.801202	-5.0156	6.12393	0.412777	0.597652
bilirubin (E,E)*	Cofactors and Vitamins	#N/A	#N/A	14.6923	6.8834	0.0328062	0.101451	2354	9.34883	9.42969	0.32158	1529	21.8935	12.5791	0.0819805	859	18.8124	16.8086	0.263367	8.15242	6.03244	0.176558	0.356747
octanoylcarnitine	Lipid	HMDB00791	C02838	-14.4263	6.80317	0.0339617	0.104149	2354	-20.8141	8.6499	0.0161929	1529	-13.2978	14.5956	0.362395	859	8.15175	16.7915	0.627469	-8.69721	6.05175	0.150678	0.325091
malate	Energy	HMDB00156	C00149	-14.558	6.88501	0.0344768	0.104855	2354	-11.2004	9.21661	0.224396	1529	-15.4286	13.15	0.240867	859	-24.3003	16.8064	0.148577	-10.9885	6.15728	0.0743209	0.201104
1-stearoylglycerol (1-monostearin)	Lipid	HMDB31075	D01947	-14.3492	6.82051	0.0353927	0.106758	2354	-7.20635	9.06458	0.426694	1529	-13.7181	13.1603	0.297398	859	-39.8483	16.7786	0.0177736	-14.2734	6.1355	0.019999	0.0774698
pyroglutamylglycine	Peptide	#N/A	#N/A	-14.2293	6.79687	0.0363034	0.108615	2354	-16.6797	9.01397	0.0643787	1529	-10.1854	13.0463	0.435094	859	-12.3821	16.9918	0.466382	-16.236	6.00956	0.0068986	0.0362669
5-dodecenoate (12:1n7)	Lipid	HMDB00529	#N/A	-14.5753	6.99205	0.0371094	0.110131	2354	-15.9184	9.62698	0.0983585	1529	-23.0023	12.603	0.0681771	859	5.47489	17.229	0.750736	-2.02539	6.27101	0.746714	0.850745
cortisol	Lipid	HMDB00063	C00735	14.3949	6.92737	0.037712	0.111024	2354	2.18293	9.59922	0.820127	1529	21.7041	12.4944	0.0825716	859	38.3346	16.7128	0.0220502	8.46366	6.14	0.168066	0.34552
serine	Amino Acid	HMDB00187	C00065	13.8839	6.8124	0.0415464	0.121342	2354	22.228	8.93001	0.0128744	1529	2.49362	13.3986	0.852383	859	1.9017	17.0565	0.911251	9.93137	6.04287	0.100282	0.251047
taurocholate	Lipid	HMDB00036	C05122	-13.8339	6.84824	0.0433766	0.12569	2354	-5.69358	8.90459	0.522626	1529	-29.8333	13.9732	0.0329182	859	-19.6062	16.6911	0.240465	-12.4251	6.04361	0.0397907	0.126233
pantothenate	Cofactors and Vitamins	HMDB00210	C00864	-13.6335	6.90673	0.0483881	0.139116	2354	-6.73864	9.47102	0.476844	1529	-28.8562	12.4974	0.0210794	859	-7.59645	17.1191	0.657343	-15.4618	6.07877	0.0109723	0.0486381
pelargonate (9:0)	Lipid	HMDB00847	C01601	13.3533	6.81377	0.0500257	0.142709	2354	25.8549	8.78359	0.00327676	1529	0.265794	14.1888	0.985057	859	-13.5234	16.6429	0.416698	12.9764	6.08318	0.0329118	0.110819
arabonate	Cofactors and Vitamins	HMDB00539	C00878	-14.3989	7.4333	0.0527346	0.148436	2354	-15.3555	8.65674	0.076223	1529	-11.714	14.5032	0.4194	#N/A	#N/A	#N/A	#N/A	-16.9506	6.50882	0.0092073	0.0449592
undecanedioate	Lipid	HMDB00888	#N/A	14.8417	7.67846	0.0532481	0.148436	2354	23.9716	9.04549	0.00810058	1529	-8.70328	14.5261	0.549164	#N/A	#N/A	#N/A	#N/A	8.56564	6.87461	0.212771	0.389765
valine	Amino Acid	HMDB00883	C00183	-13.8597	7.17487	0.0533963	0.148436	2354	-18.289	9.09404	0.0444298	1529	-13.5086	14.4619	0.350412	859	6.46502	19.7933	0.744032	-22.5818	6.32537	0.000356936	0.00423718
alpha-hydroxyisocaproate	Amino Acid	HMDB00746	C03264	-15.6191	8.09416	0.0536468	0.148436	2354	-22.7583	9.66966	0.0186759	1529	1.09321	14.7946	0.941106	#N/A	#N/A	#N/A	#N/A	-12.5035	7.22175	0.0833864	0.211629
arginylphenylalanine	Peptide	#N/A	#N/A	14.2097	7.43473	0.0559718	0.153714	2354	13.318	8.55508	0.119669	1529	16.961	15.0276	0.259222	#N/A	#N/A	#N/A	#N/A	7.64955	6.51259	0.240163	0.416886
catechol sulfate	Xenobiotics	HMDB59724	C00090	13.0628	6.87978	0.0576012	0.157017	2354	0.860055	9.35703	0.926773	1529	24.2543	12.7449	0.0572219	859	32.9163	16.7844	0.0501916	8.10373	6.11064	0.184784	0.365595
caffeine	Xenobiotics	HMDB01847	C07481	-12.8125	6.8505	0.0614418	0.166254	2354	-5.55408	9.11086	0.542179	1529	-32.9391	12.9541	0.0110967	859	-2.9723	17.4015	0.864417	-8.81908	6.05274	0.145105	0.323629
13-HODE + 9-HODE	Lipid	#N/A	#N/A	14.098	7.56665	0.062438	0.167717	2354	18.1441	9.26473	0.0503012	1529	5.99269	13.1129	0.64773	#N/A	#N/A	#N/A	#N/A	5.87521	6.72403	0.382247	0.561306
glycoursodeoxycholate	Lipid	HMDB00708	#N/A	-13.7196	7.42141	0.0645082	0.171442	2354	-5.58199	9.34379	0.550298	1529	-27.6262	12.2148	0.0238569	#N/A	#N/A	#N/A	#N/A	-15.6052	6.61463	0.0183147	0.0732589
1-palmitoylglycerophosphoinositol*	Lipid	HMDB61695	#N/A	-12.6663	6.858	0.0647566	0.171442	2354	-5.86206	9.37178	0.531703	1529	-25.1566	12.6587	0.0470694	859	-12.5353	16.5841	0.449943	-11.9246	6.07489	0.0496538	0.152272
4-hydroxyhippurate	Xenobiotics	HMDB13678	#N/A	-13.6378	7.51983	0.0697428	0.183324	2354	-9.08917	8.9437	0.309608	1529	-24.6102	13.8909	0.0766476	#N/A	#N/A	#N/A	#N/A	-12.3443	6.73509	0.0668268	0.187727
allantoin	Nucleotide	HMDB00462	C02350	-12.4196	6.9109	0.0723197	0.188749	2354	-8.53721	9.23428	0.355315	1529	-4.07019	13.2013	0.757883	859	-39.3277	16.9699	0.0207141	-9.11728	6.18388	0.140384	0.31884
homocitrulline	Amino Acid	HMDB00679	C02427	-12.6847	7.14374	0.0757919	0.196418	2354	-10.1496	9.3859	0.279645	1529	-22.9168	14.3429	0.1103	859	-6.48826	17.1935	0.705995	-3.9428	6.41712	0.538939	0.703296
4-acetamidobutanoate	Amino Acid	HMDB03681	C02946	-12.3919	7.03395	0.0781166	0.199792	2354	-1.58128	9.66695	0.870079	1529	-23.878	12.78	0.061901	859	-25.7793	17.18	0.133848	-5.63816	6.24457	0.366585	0.550625
ornithine	Amino Acid	HMDB03374	C00077	-12.3305	7.00063	0.0781793	0.199792	2354	-0.750298	9.42208	0.936537	1529	-35.7886	13.4384	0.00782332	859	-12.4828	16.6602	0.453911	-6.71786	6.26591	0.283662	0.461892
2-hydroxybutyrate (AHB)	Amino Acid	HMDB00008	C05984	-12.015	6.83955	0.0789699	0.20042	2354	-20.4274	8.90533	0.021888	1529	4.19231	13.5217	0.756572	859	-6.72901	17.413	0.699271	-9.75017	6.08753	0.10923	0.269704
leucylglutamate	Peptide	#N/A	#N/A	12.9268	7.38576	0.080078	0.201841	2354	8.3324	8.56234	0.330582	1529	26.2832	14.599	0.072005	#N/A	#N/A	#N/A	#N/A	4.14319	6.39508	0.517069	0.688245
gluconate	Xenobiotics	HMDB00625	C00257	-13.5898	7.77922	0.080648	0.201894	2354	-15.5752	9.02021	0.0843524	1529	-7.8266	15.3682	0.610635	#N/A	#N/A	#N/A	#N/A	-18.5329	6.79231	0.00636208	0.0344301
gamma-tocopherol	Cofactors and Vitamins	HMDB01492	C02483	-11.8633	6.87789	0.0845545	0.208881	2354	-5.22984	8.94519	0.558837	1529	-11.1007	13.8912	0.424346	859	-36.969	17.0017	0.0299494	-15.034	6.02219	0.012545	0.0543124
myo-inositol	Lipid	HMDB00211	C00137	12.7108	7.37196	0.0846688	0.208881	2354	2.33275	9.87745	0.813322	1529	49.4473	14.0725	0.000454817	859	-12.8044	17.9565	0.475995	8.14778	6.5514	0.213621	0.389765
N-acetylthreonine	Amino Acid	#N/A	C01118	-12.3082	7.1542	0.0853565	0.208881	2354	-3.54992	9.69229	0.714202	1529	-33.0437	13.5225	0.0146546	859	-6.41931	17.0893	0.707284	-9.34455	6.35147	0.141225	0.31884
stearoylcarnitine	Lipid	HMDB00848	#N/A	-11.861	6.90855	0.0860066	0.208881	2354	-14.2988	9.17572	0.11929	1529	-0.13854	13.3681	0.991733	859	-22.3933	16.9543	0.186924	-0.717721	6.17117	0.907413	0.960419
arachidonate (20:4n6)	Lipid	HMDB01043	C00219	11.6964	6.81857	0.086277	0.208881	2354	4.8296	9.26698	0.602303	1529	25.833	12.5989	0.0404959	859	9.14365	16.7502	0.58529	3.19659	6.06231	0.597993	0.746752
glutarate (pentanedioate)	Amino Acid	HMDB00661	C00489	12.9613	7.58845	0.0876301	0.21077	2354	16.7558	9.0015	0.0628066	1529	3.6405	14.108	0.796407	#N/A	#N/A	#N/A	#N/A	15.0191	6.77374	0.0266059	0.09599
phenylacetylglutamine	Amino Acid	HMDB06344	C04148	-11.9438	7.02832	0.089247	0.213266	2354	-19.8669	9.56723	0.0379512	1529	1.09366	13.1077	0.933515	859	-8.89148	16.9066	0.599083	-13.5895	6.17282	0.0277	0.0980153
guanosine	Nucleotide	HMDB00133	C00387	11.6042	6.8465	0.0900927	0.213897	2354	10.2867	8.72513	0.238526	1529	18.0107	14.6409	0.218828	859	8.0427	16.8248	0.632754	13.4359	6.04949	0.0263515	0.09599
alanine	Amino Acid	HMDB00161	C00041	11.5874	6.90441	0.0932956	0.220082	2354	23.6438	9.38947	0.0118645	1529	8.51147	12.7017	0.502893	859	-22.6631	17.0596	0.184383	0.623646	6.0983	0.918546	0.964779
1,3,7-trimethylurate	Xenobiotics	HMDB02123	C16361	-12.1609	7.45363	0.102777	0.240043	2354	1.36047	9.26971	0.88333	1529	-36.8951	12.5373	0.00330192	#N/A	#N/A	#N/A	#N/A	-10.4795	6.55586	0.109934	0.269704
oleate (18:1n9)	Lipid	HMDB00207	C00712	-11.4474	7.02214	0.103062	0.240043	2354	-11.5392	9.44383	0.221877	1529	-10.2716	13.3934	0.443251	859	-13.0295	16.9213	0.441511	-6.03662	6.27615	0.336132	0.525896
p-cresol sulfate	Amino Acid	HMDB11635	C01468	11.258	6.94325	0.104926	0.242849	2354	10.3831	9.52108	0.275586	1529	11.87	12.7081	0.350428	859	12.9231	16.8557	0.443481	14.5905	6.14923	0.0176567	0.0716912
adipate	Lipid	HMDB00448	C06104	12.3722	7.70039	0.108122	0.24868	2354	21.0792	9.13602	0.0211274	1529	-8.98781	14.3095	0.530032	#N/A	#N/A	#N/A	#N/A	12.2179	6.89406	0.0763553	0.202363
homostachydrine*	Xenobiotics	HMDB33433	C08283	-11.3117	7.08124	0.110173	0.251824	2354	-20.0463	9.92553	0.0435309	1529	-0.621588	12.6677	0.960871	859	-5.11971	16.7593	0.760073	2.00863	6.28412	0.749244	0.850993
adrenate (22:4n6)	Lipid	HMDB02226	C16527	-10.5991	6.8095	0.119585	0.271649	2354	-11.9563	9.17935	0.192868	1529	-10.2594	12.8063	0.423188	859	-6.70112	16.6654	0.687713	-11.9486	6.02566	0.0473728	0.146497
2-linoleoylglycerophosphocholine*	Lipid	#N/A	#N/A	10.843	6.9893	0.120812	0.272008	2354	6.28289	9.44664	0.506057	1529	23.3874	13.1125	0.0746893	859	4.50491	17.0281	0.791415	11.2322	6.21736	0.0708273	0.195973
citrate	Energy	HMDB00094	C00158	10.7517	6.9411	0.121384	0.272008	2354	7.6237	9.30628	0.412756	1529	22.15	13.145	0.0921858	859	2.02989	17.0941	0.905503	8.78945	6.13481	0.151938	0.325091
cholate	Lipid	HMDB00619	C00695	-10.5281	6.80724	0.12196	0.272008	2354	-7.80621	9.60987	0.416695	1529	-5.45685	11.8152	0.644255	859	-28.8647	16.6934	0.0841548	-7.42992	5.94449	0.211342	0.389765
DSGEGDFXAEGGGVR*	Peptide	#N/A	#N/A	-10.5157	6.85471	0.12501	0.277012	2354	-9.99724	9.93876	0.314575	1529	-5.85501	11.355	0.606187	859	-22.6798	17.1421	0.186178	-8.27169	6.18635	0.181195	0.361419
myristate (14:0)	Lipid	HMDB00806	C06424	-10.8592	7.09178	0.125709	0.277012	2354	-6.57152	9.75798	0.500727	1529	-24.6619	12.8914	0.0559296	859	0.444479	17.2417	0.979439	-8.03698	6.37278	0.207258	0.389765
palmitoylcarnitine	Lipid	HMDB00222	C02990	-10.369	6.82306	0.128585	0.281662	2354	-12.7348	9.01362	0.157838	1529	-3.90143	13.2881	0.769102	859	-12.5095	16.8822	0.458907	-4.5047	6.10861	0.460858	0.639984
N1-methyladenosine	Nucleotide	HMDB03331	C02494	-10.486	6.91555	0.129447	0.281873	2354	-17.8477	9.3335	0.0559698	1529	7.13159	12.6555	0.573165	859	-18.4855	17.7145	0.297005	-4.60932	6.12375	0.451633	0.629549
hexadecanedioate	Lipid	HMDB00672	C19615	-10.3395	6.87534	0.132619	0.287081	2354	-4.1794	9.81553	0.670296	1529	-23.4837	11.8339	0.0473871	859	-2.10765	16.5867	0.898916	-7.27847	6.17734	0.238695	0.416886
10-nonadecenoate (19:1n9)	Lipid	HMDB13622	#N/A	-10.3838	6.96214	0.135837	0.292328	2354	-9.3856	9.36171	0.316181	1529	-19.2623	13.1624	0.143555	859	1.17369	17.0286	0.945066	-7.29412	6.19899	0.23933	0.416886
1-palmitoylplasmenylethanolamine*	Lipid	#N/A	#N/A	-11.0345	7.45209	0.138679	0.29671	2354	-15.7978	8.72911	0.0704579	1529	1.76681	14.3102	0.901755	#N/A	#N/A	#N/A	#N/A	-7.78784	6.59649	0.237761	0.416886
4-androsten-3beta,17beta-diol disulfate (1)	Lipid	HMDB03818	C04295	-11.6735	7.96288	0.142651	0.302044	2354	-20.7997	9.90511	0.0358451	1529	5.00096	13.3888	0.708815	#N/A	#N/A	#N/A	#N/A	-22.67	7.08808	0.00138227	0.0113039
1-docosahexaenoylglycerophosphoethanolamine*	Lipid	#N/A	#N/A	11.0905	7.56832	0.142814	0.302044	2354	-2.63362	9.22679	0.775339	1529	39.313	13.2314	0.0030132	#N/A	#N/A	#N/A	#N/A	3.39934	6.6817	0.610924	0.752834
dimethylarginine (SDMA + ADMA)	Amino Acid	HMDB01539	C03626	-9.98793	6.84326	0.14442	0.303694	2354	-15.4636	9.18953	0.092559	1529	17.3919	12.8986	0.177745	859	-38.4698	16.8996	0.0230726	-8.73022	6.09198	0.151838	0.325091
glycylvaline	Peptide	HMDB28854	#N/A	-9.80069	6.81108	0.15017	0.313991	2354	-2.00581	9.02277	0.824096	1529	-25.3396	13.2332	0.0556988	859	-11.7695	16.7552	0.482598	-11.3666	6.06045	0.0607196	0.175688
5alpha-androstan-3beta,17beta-diol disulfate	Lipid	HMDB00493	C12525	-12.2944	8.63989	0.15474	0.320546	2354	-27.0259	10.8078	0.0124661	1529	13.7887	14.3811	0.337808	#N/A	#N/A	#N/A	#N/A	-24.4896	7.64686	0.00136207	0.0113039
bilirubin (Z,Z)	Cofactors and Vitamins	HMDB00054	C00486	9.69382	6.83093	0.155868	0.320546	2354	9.36576	9.80757	0.3397	1529	7.23766	11.5015	0.529262	859	16.018	16.9633	0.3453	7.76007	5.99008	0.195153	0.374042
cotinine	Xenobiotics	HMDB01046	#N/A	-17.6552	12.4426	0.155918	0.320546	2354	-13.1157	13.8772	0.344692	1529	-36.2685	28.1	0.197007	#N/A	#N/A	#N/A	#N/A	-23.4054	11.3523	0.039233	0.125676
1-pentadecanoylglycerophosphocholine (15:0)*	Lipid	#N/A	#N/A	10.6023	7.59556	0.162758	0.33275	2354	10.4536	9.50352	0.271459	1529	10.8653	12.6379	0.390067	#N/A	#N/A	#N/A	#N/A	9.33188	6.68669	0.162838	0.34048
stearate (18:0)	Lipid	HMDB00827	C01530	-9.53027	6.86091	0.164812	0.335088	2354	-6.74549	8.99567	0.453414	1529	-12.4502	13.7289	0.364625	859	-14.8142	16.711	0.375604	-3.70895	6.12046	0.544519	0.708068
leucine	Amino Acid	HMDB00687	C00123	-10.1062	7.32156	0.167482	0.337965	2354	-11.7405	9.18381	0.201238	1529	-17.1083	14.7716	0.24697	859	13.1238	21.2453	0.536922	-18.3257	6.47316	0.00463987	0.0262688
O-sulfo-L-tyrosine	Xenobiotics	#N/A	#N/A	-11.2848	8.18659	0.168064	0.337965	2354	-7.36414	10.1302	0.46733	1529	-18.6656	13.8992	0.179497	#N/A	#N/A	#N/A	#N/A	-1.0454	7.26309	0.885553	0.94459
trans-urocanate	Amino Acid	HMDB00301	C00785	-10.0365	7.3857	0.174176	0.348353	2354	-5.72941	9.022	0.525459	1529	-18.7874	12.8599	0.144244	#N/A	#N/A	#N/A	#N/A	-11.6835	6.4994	0.0722354	0.198378
heptanoate (7:0)	Lipid	HMDB00666	C17714	9.07948	6.74137	0.178035	0.354145	2354	24.7738	8.62716	0.00412069	1529	-7.51169	14.2113	0.597181	859	-26.5083	16.6278	0.111261	11.0313	6.03323	0.067486	0.188143
butyrylcarnitine	Lipid	HMDB02013	C02862	-12.7878	9.54131	0.180163	0.356452	#N/A	#N/A	#N/A	#N/A	1529	-4.38939	11.5264	0.703397	859	-31.0688	17.0059	0.0680596	-9.66877	8.73568	0.268374	0.442893
laurate (12:0)	Lipid	HMDB00638	C02679	9.3142	7.04804	0.186325	0.366671	2354	22.8247	9.67667	0.018419	1529	-4.87445	12.8011	0.703418	859	-7.91453	17.2799	0.647056	4.95691	6.24671	0.427473	0.614492
1-docosapentaenoylglycerophosphocholine (22:5n3)*	Lipid	#N/A	#N/A	9.81108	7.52738	0.192443	0.376697	2354	4.24438	9.15866	0.643101	1529	21.3989	13.214	0.105567	#N/A	#N/A	#N/A	#N/A	8.66981	6.62289	0.190512	0.370269
bradykinin, des-arg(9)	Peptide	HMDB04246	C00306	-8.79347	6.77336	0.194203	0.378131	2354	-4.56996	8.86591	0.606285	1529	-0.799291	13.4984	0.95279	859	-36.0078	16.6979	0.0313316	-5.74066	5.98239	0.337259	0.525896
pipecolate	Amino Acid	HMDB00070	C00408	-8.68738	6.73011	0.196765	0.381103	2354	-9.80148	9.00253	0.276378	1529	4.32281	12.743	0.734484	859	-27.2231	16.7112	0.103679	-6.7975	6.0443	0.260753	0.436168
N-acetylalanine	Amino Acid	HMDB00766	C02847	-9.46276	7.35245	0.198087	0.381564	2354	-2.84253	9.54889	0.765973	1529	-26.414	15.2936	0.0843487	859	-9.50305	17.5254	0.587793	-3.30076	6.48341	0.610676	0.752834
quinate	Xenobiotics	HMDB03072	C00296	9.02734	7.02962	0.199077	0.381564	2354	-5.19129	9.93313	0.601286	1529	11.5339	12.2603	0.346981	859	45.9777	17.0283	0.00707079	11.6971	6.38151	0.066807	0.187727
thymol sulfate	Xenobiotics	HMDB01878	C09908	-8.59077	6.7389	0.202379	0.382747	2354	-7.54194	8.9891	0.40155	1529	-16.3735	12.911	0.204928	859	0.655642	16.5621	0.968432	-6.94325	5.98482	0.245991	0.42446
propyl 4-hydroxybenzoate sulfate	Xenobiotics	#N/A	#N/A	9.65873	7.58338	0.20278	0.382747	2354	13.5833	8.63314	0.115764	1529	-3.59893	15.8675	0.820601	#N/A	#N/A	#N/A	#N/A	6.0718	6.69266	0.364284	0.550625
arginylleucine	Peptide	#N/A	#N/A	-9.28903	7.29367	0.202814	0.382747	2354	-11.731	7.84981	0.135199	1529	6.1357	19.7288	0.755842	#N/A	#N/A	#N/A	#N/A	-5.90278	6.51878	0.365198	0.550625
1-eicosatrienoylglycerophosphocholine (20:3)*	Lipid	HMDB10394	#N/A	-9.41983	7.48237	0.208054	0.390631	2354	-9.67815	9.25416	0.295754	1529	-8.93211	12.7156	0.482505	#N/A	#N/A	#N/A	#N/A	-11.6319	6.60633	0.0782863	0.205781
1-oleoylglycerophosphocholine (18:1)	Lipid	HMDB02815	#N/A	9.48798	7.58029	0.210692	0.393026	2354	-6.08673	9.34781	0.51502	1529	39.3982	12.9542	0.00239563	#N/A	#N/A	#N/A	#N/A	8.98433	6.72699	0.181691	0.361419
methionine	Amino Acid	HMDB00696	C00073	-8.58216	6.8809	0.212308	0.393026	2354	-3.82772	9.01476	0.671163	1529	-15.2618	13.2458	0.249421	859	-15.14	17.9147	0.398285	-9.1217	6.11096	0.135521	0.313688
ADSGEGDFXAEGGGVR*	Peptide	#N/A	#N/A	-8.45064	6.77879	0.212533	0.393026	2354	-2.20186	9.785	0.82198	1529	-15.0066	11.2213	0.181316	859	-12.3603	17.211	0.472857	-5.89572	6.12245	0.335564	0.525896
theobromine	Xenobiotics	HMDB02825	C07480	-8.43195	6.87852	0.22026	0.405278	2354	16.2427	9.63501	0.0919678	1529	-39.7942	12.066	0.000996141	859	-22.8472	16.9161	0.177178	-10.484	6.01619	0.0813983	0.208072
gamma-glutamylphenylalanine	Peptide	HMDB00594	#N/A	8.35932	6.86475	0.223332	0.407696	2354	13.1439	8.90676	0.140154	1529	16.5822	13.3946	0.215916	859	-26.5442	18.1338	0.143621	3.97505	6.11456	0.51563	0.688245
HWESASXX*	Peptide	#N/A	#N/A	-8.22407	6.76036	0.223789	0.407696	2354	-0.713126	8.94623	0.936473	1529	-12.1864	13.0637	0.351046	859	-28.2518	16.8395	0.0937727	-8.65745	5.86184	0.139698	0.31884
glycocholenate sulfate*	Lipid	#N/A	#N/A	-9.32994	7.71475	0.226523	0.410642	2354	-15.7581	9.27722	0.0895316	1529	5.08034	13.8903	0.714605	#N/A	#N/A	#N/A	#N/A	-13.898	6.87825	0.0433235	0.135152
acisoga	Amino Acid	#N/A	#N/A	-9.12538	7.57797	0.228513	0.412219	2354	-17.2309	9.31103	0.064354	1529	6.77732	13.0419	0.603379	#N/A	#N/A	#N/A	#N/A	2.5999	6.74694	0.699982	0.817756
pro-hydroxy-pro	Amino Acid	HMDB06695	#N/A	-8.27008	6.91419	0.231657	0.414096	2354	-15.7983	8.97041	0.0783424	1529	-0.954642	13.9938	0.94562	859	8.33689	17.1903	0.627818	1.33652	6.2238	0.829967	0.909011
2-hydroxyhippurate (salicylurate)	Xenobiotics	HMDB00840	C07588	-8.80962	7.36759	0.231804	0.414096	2354	-7.16674	9.00816	0.426355	1529	-12.129	12.8045	0.343666	#N/A	#N/A	#N/A	#N/A	-5.28886	6.7311	0.432023	0.616219
trans-4-hydroxyproline	Amino Acid	HMDB00725	C01157	-8.05057	6.99864	0.250019	0.443233	2354	-15.4968	8.63854	0.0729557	1529	18.7751	16.696	0.260969	859	-7.01505	17.079	0.681366	-6.56859	6.2875	0.296159	0.478011
1-linoleoylglycerophosphocholine (18:2n6)	Lipid	HMDB10386	C04100	8.99915	7.83161	0.250523	0.443233	2354	6.25206	9.68164	0.518495	1529	14.1995	13.3207	0.286608	#N/A	#N/A	#N/A	#N/A	15.8315	6.91526	0.0220584	0.0836856
3-hydroxypyridine sulfate	Xenobiotics	#N/A	#N/A	-9.25209	8.10275	0.253518	0.446385	2354	-15.6705	9.44863	0.0973527	1529	8.58692	15.7522	0.585748	#N/A	#N/A	#N/A	#N/A	-8.94885	7.27474	0.218649	0.394426
proline	Amino Acid	HMDB00162	C00148	-7.96406	7.01616	0.256332	0.449192	2354	-16.3888	9.35737	0.0800027	1529	7.61318	13.1557	0.562878	859	-5.97031	17.9154	0.739028	-13.6944	6.27768	0.0291513	0.101204
N1-Methyl-2-pyridone-5-carboxamide	Cofactors and Vitamins	HMDB04193	C05842	-8.65213	7.68195	0.260042	0.453533	2354	-9.99277	9.77364	0.306688	1529	-6.4853	12.4255	0.601791	#N/A	#N/A	#N/A	#N/A	-8.71957	6.80266	0.199917	0.379224
3-indoxyl sulfate	Amino Acid	HMDB00682	#N/A	-7.77531	6.9785	0.265201	0.46035	2354	-19.8576	9.6012	0.0387275	1529	11.8892	12.5739	0.344534	859	-5.78461	17.2485	0.73743	-7.60507	6.11938	0.213947	0.389765
citrulline	Amino Acid	HMDB00904	C00327	7.71916	7.00205	0.270281	0.465437	2354	13.6639	9.60264	0.15489	1529	6.57909	12.9009	0.610145	859	-8.5432	16.8	0.611219	12.5479	6.21044	0.0433369	0.135152
tryptophan	Amino Acid	HMDB00929	C00078	7.80606	7.0865	0.270662	0.465437	2354	8.55225	9.1698	0.351095	1529	17.0191	14.2738	0.233319	859	-9.57559	17.9256	0.593354	1.21983	6.27496	0.845866	0.92055
carnitine	Lipid	HMDB00062	C00318	-7.61826	6.96204	0.273842	0.468716	2354	-5.93109	9.4992	0.53244	1529	-0.193885	12.8724	0.987985	859	-25.6896	16.8692	0.128165	-0.218472	6.15291	0.971675	0.98778
hypoxanthine	Nucleotide	HMDB00157	C00262	7.40324	6.83678	0.278873	0.472423	2354	15.2891	9.08769	0.092625	1529	3.09429	13.2591	0.815505	859	-12.3262	16.6724	0.459921	12.9239	6.09157	0.0338708	0.112292
1-margaroylglycerophosphocholine (17:0)	Lipid	HMDB12108	C04230	7.41039	6.85509	0.279695	0.472423	2354	0.635546	9.07672	0.944184	1529	19.6432	13.2863	0.139495	859	11.13	16.9579	0.511789	14.4547	6.1503	0.0187608	0.0742364
1-arachidonoylglycerophosphocholine (20:4n6)*	Lipid	HMDB10395	C05208	8.0541	7.45311	0.279859	0.472423	2354	-1.67131	9.0496	0.853493	1529	28.5593	13.1403	0.0299046	#N/A	#N/A	#N/A	#N/A	2.73264	6.56657	0.677305	0.804026
1-stearoylglycerophosphoethanolamine	Lipid	HMDB11130	#N/A	-7.26439	6.78172	0.284092	0.475722	2354	-21.0471	9.29142	0.0235903	1529	9.53255	12.3296	0.43956	859	6.46124	16.7096	0.699091	-8.96826	6.01994	0.136287	0.313688
glutamate	Amino Acid	HMDB00148	C00025	-7.62664	7.12444	0.284399	0.475722	2354	-8.13106	9.6231	0.398224	1529	4.90978	12.7461	0.700145	859	-33.7286	19.0776	0.0774273	-11.8755	6.35814	0.0617946	0.176282
1-dihomo-linoleoylglycerophosphocholine (20:2n6)*	Lipid	HMDB10392	#N/A	7.94742	7.52775	0.291083	0.484699	2354	0.4252	9.23818	0.963293	1529	22.8116	12.9863	0.0791889	#N/A	#N/A	#N/A	#N/A	9.32489	6.70514	0.164314	0.341625
histidine	Amino Acid	HMDB00177	C00135	7.07829	6.81175	0.298745	0.495217	2354	10.418	9.1184	0.253352	1529	-8.89384	12.8293	0.488264	859	23.5682	17.0277	0.166689	-0.937309	6.02998	0.876473	0.943106
1-oleoylglycerol (1-monoolein)	Lipid	HMDB11567	#N/A	-7.10646	6.87771	0.301482	0.497513	2354	-17.8238	9.4997	0.0607463	1529	15.1536	12.3584	0.220324	859	-14.7915	16.8745	0.380976	-9.47928	6.10921	0.120749	0.290429
21-hydroxypregnenolone disulfate	Lipid	HMDB04026	C05485	8.01977	7.79016	0.303257	0.498208	2354	-0.257985	9.78725	0.978973	1529	22.3303	12.8686	0.0828998	#N/A	#N/A	#N/A	#N/A	3.97751	6.90498	0.564592	0.723937
phenol sulfate	Amino Acid	HMDB60015	C02180	-6.90637	6.77043	0.307691	0.503246	2354	-12.8347	9.13451	0.160132	1529	2.73364	12.6216	0.828561	859	-3.9415	16.7753	0.814297	-4.18373	6.00111	0.485703	0.666935
5-methyluridine (ribothymidine)	Nucleotide	HMDB00884	#N/A	7.42641	7.51257	0.322893	0.525772	2354	6.0767	9.15005	0.506681	1529	10.2183	13.1599	0.437591	#N/A	#N/A	#N/A	#N/A	10.2617	6.59564	0.11975	0.289921
alpha-glutamyltyrosine	Peptide	#N/A	#N/A	-7.19176	7.34003	0.327185	0.530414	2354	-1.40311	8.62318	0.870758	1529	-22.4174	13.9851	0.109155	#N/A	#N/A	#N/A	#N/A	-4.95446	6.51037	0.44665	0.624971
pregn steroid monosulfate*	Lipid	#N/A	#N/A	8.03458	8.25958	0.330673	0.533717	2354	2.80862	10.3089	0.785302	1529	17.4037	13.8032	0.207556	#N/A	#N/A	#N/A	#N/A	-0.452672	7.28989	0.950487	0.976483
linoleate (18:2n6)	Lipid	HMDB00673	C01595	6.9488	7.18122	0.333227	0.535491	2354	9.19378	9.72589	0.344609	1529	5.60954	13.5649	0.679274	859	2.08759	17.1881	0.903359	3.64134	6.37499	0.567869	0.725611
1-methylxanthine	Xenobiotics	HMDB10738	C16358	-9.42776	9.80821	0.336446	0.538314	#N/A	#N/A	#N/A	#N/A	1529	-21.6103	11.9443	0.0706094	859	15.7946	17.1864	0.358349	1.28017	8.65425	0.882402	0.944169
glycerophosphorylcholine (GPC)	Lipid	HMDB00086	C00670	6.52419	6.82271	0.338948	0.539969	2354	2.65392	8.91578	0.765985	1529	4.41066	13.657	0.746771	859	23.4739	16.8048	0.162823	17.5715	6.09408	0.00393437	0.0233524
threonylphenylalanine	Peptide	#N/A	#N/A	7.01163	7.37564	0.341783	0.542139	2354	8.10385	8.73243	0.353494	1529	4.29298	13.7771	0.755385	#N/A	#N/A	#N/A	#N/A	4.11989	6.50557	0.526546	0.692032
isoleucylthreonine	Peptide	#N/A	#N/A	-6.82313	7.38621	0.355608	0.561647	2354	4.19756	8.49878	0.621422	1529	-40.8432	14.9321	0.0063057	#N/A	#N/A	#N/A	#N/A	-10.2334	6.61141	0.121662	0.290726
ursodeoxycholate	Lipid	HMDB00946	C07880	-6.23043	6.77795	0.35798	0.562978	2354	14.0538	9.7351	0.148979	1529	-36.2772	11.4291	0.00153315	859	-1.7378	16.7599	0.917442	-9.23642	6.02693	0.125393	0.297707
pyruvate	Carbohydrate	HMDB00243	C00022	-6.17306	6.78389	0.362844	0.568198	2354	8.5996	9.06925	0.343118	1529	-27.199	12.8101	0.0338948	859	-20.9756	16.958	0.216462	-6.18255	6.12325	0.312647	0.498069
5alpha-pregnan-3beta,20alpha-diol disulfate	Lipid	#N/A	#N/A	-6.88309	7.68055	0.370161	0.577201	2354	-6.95674	9.45221	0.46181	1529	-6.73995	13.1771	0.609084	#N/A	#N/A	#N/A	#N/A	-3.91351	6.66387	0.55702	0.716725
eicosenoate (20:1n9 or 11)	Lipid	HMDB02231	#N/A	-6.03467	6.8593	0.378978	0.588456	2354	-5.7066	9.11687	0.531416	1529	-1.90805	13.325	0.886157	859	-13.6064	16.688	0.415108	-0.134122	6.14048	0.982574	0.996108
4-vinylphenol sulfate	Xenobiotics	HMDB04072	C05627	-6.16822	7.04913	0.381556	0.58997	2354	-19.5801	9.64006	0.0423557	1529	21.9811	12.5953	0.0811557	859	-16.9897	18.0762	0.347542	-1.82657	6.28242	0.771248	0.870611
1-stearoylglycerophosphocholine (18:0)	Lipid	HMDB10384	#N/A	6.36126	7.39696	0.389798	0.59737	2354	0.58858	8.94912	0.947567	1529	18.8102	13.1419	0.152546	#N/A	#N/A	#N/A	#N/A	1.61299	6.58384	0.806463	0.896611
valerate	Lipid	HMDB00892	C00803	5.75834	6.7251	0.391862	0.59737	2354	19.6808	8.90238	0.0271508	1529	-17.6433	13.0374	0.176168	859	-4.76791	16.6446	0.774601	10.2591	5.94249	0.0842752	0.21242
phenylalanylserine	Peptide	#N/A	#N/A	6.34717	7.41745	0.39216	0.59737	2354	7.21666	8.9788	0.421627	1529	4.47851	13.1629	0.733725	#N/A	#N/A	#N/A	#N/A	6.37551	6.56667	0.331604	0.523734
tryptophylasparagine	Peptide	#N/A	#N/A	-6.3385	7.42596	0.393349	0.59737	2354	-0.463138	8.59251	0.957019	1529	-23.6772	14.7608	0.10891	#N/A	#N/A	#N/A	#N/A	0.0212994	6.56687	0.997412	0.999288
3-methyl-2-oxovalerate	Amino Acid	HMDB03736	C00671	-5.87426	6.89824	0.394459	0.59737	2354	-3.69199	9.08116	0.684372	1529	-10.5798	12.4237	0.39458	859	-4.20429	20.3706	0.836536	-14.5578	6.08956	0.0168197	0.0695467
margarate (17:0)	Lipid	HMDB02259	#N/A	-5.8554	6.9365	0.398589	0.599376	2354	-8.31681	9.11571	0.361673	1529	-11.9926	13.7278	0.382473	859	12.2074	17.0428	0.474015	-0.410726	6.1897	0.947094	0.976276
2-stearoylglycerophosphocholine*	Lipid	#N/A	#N/A	-5.717	6.7827	0.399296	0.599376	2354	-7.2113	9.00007	0.423069	1529	-6.73964	13.0661	0.606063	859	1.19831	16.8219	0.943227	-1.33448	6.06732	0.825914	0.907272
alpha-glutamylglutamate	Peptide	HMDB28818	C01425	6.1982	7.37507	0.40067	0.599376	2354	-0.405259	8.86783	0.963553	1529	21.0114	13.2818	0.113865	#N/A	#N/A	#N/A	#N/A	1.6685	6.48999	0.797111	0.891601
isobutyrylcarnitine	Amino Acid	HMDB00736	#N/A	-5.69946	6.96588	0.413245	0.613891	2354	-17.633	9.31662	0.0585295	1529	7.28872	13.299	0.583728	859	12.9534	17.0655	0.448042	-3.44192	6.20619	0.579172	0.734949
pyroglutamine*	Amino Acid	#N/A	#N/A	6.78226	8.29752	0.413709	0.613891	2354	-3.00108	11.1309	0.787478	1529	36.3054	15.6626	0.0205837	859	-10.6278	20.5111	0.604491	14.2835	7.48755	0.0564379	0.166153
1-linoleoylglycerol (1-monolinolein)	Lipid	#N/A	#N/A	-5.59649	6.87682	0.415748	0.614438	2354	-7.72267	9.56526	0.419537	1529	4.31124	12.2586	0.725118	859	-17.5837	16.7563	0.294304	-7.01972	6.07633	0.247986	0.42446
octadecanedioate	Lipid	HMDB00782	#N/A	5.50848	6.85811	0.421855	0.62097	2354	9.76769	9.4872	0.303321	1529	7.52267	12.3833	0.543621	859	-11.1463	16.5978	0.502053	13.3046	6.12077	0.0297294	0.102247
2-oleoylglycerophosphocholine*	Lipid	HMDB61701	#N/A	5.51756	6.92209	0.425396	0.623689	2354	-3.2979	9.34098	0.724078	1529	22.1265	13.0066	0.0891167	859	6.33367	16.9074	0.708045	6.41639	6.18294	0.299383	0.48066
1-palmitoylglycerophosphocholine (16:0)	Lipid	HMDB10382	#N/A	5.74182	7.45307	0.441065	0.642243	2354	-5.49819	9.09343	0.545481	1529	28.7453	13.0089	0.0272779	#N/A	#N/A	#N/A	#N/A	1.26668	6.57779	0.847296	0.92055
phenylacetate	Amino Acid	HMDB00209	C07086	5.21652	6.79949	0.442967	0.642243	2354	-0.0735336	8.86718	0.993384	1529	7.68996	13.6213	0.57246	859	20.5364	16.8513	0.223306	4.01105	5.98789	0.502946	0.680457
levulinate (4-oxovalerate)	Xenobiotics	HMDB00720	#N/A	-7.79463	10.1671	0.443287	0.642243	#N/A	#N/A	#N/A	#N/A	1529	-8.64243	12.8236	0.500447	859	-6.35972	16.683	0.703144	4.6212	8.77909	0.598619	0.746752
gamma-CEHC	Cofactors and Vitamins	HMDB01931	#N/A	5.80621	7.63375	0.446897	0.644934	2354	5.18816	9.69001	0.592415	1529	6.81727	12.3937	0.58236	#N/A	#N/A	#N/A	#N/A	2.62669	6.659	0.693243	0.817671
creatine	Amino Acid	HMDB00064	C00300	-5.38596	7.52359	0.474068	0.680019	2354	-1.54468	10.0007	0.877262	1529	-11.6794	14.4677	0.419633	859	-8.27148	18.6005	0.656656	-9.57836	6.65682	0.150185	0.325091
docosapentaenoate (n3 DPA, 22:5n3)	Lipid	HMDB01976	C16513	4.86707	6.81165	0.474905	0.680019	2354	-2.37532	9.26936	0.797776	1529	13.3114	12.52	0.287857	859	13.4744	16.821	0.42333	0.320118	6.02931	0.957657	0.978938
deoxycholate/chenodeoxycholate	Lipid	HMDB00626	C04483	6.93056	9.84669	0.481528	0.684624	#N/A	#N/A	#N/A	#N/A	1529	2.45875	12.1571	0.83975	859	15.459	16.789	0.357426	-1.94823	8.42255	0.817073	0.900923
3-hydroxyhippurate	Xenobiotics	HMDB06116	#N/A	-5.25984	7.47833	0.481841	0.684624	2354	-0.23536	9.69889	0.980642	1529	-12.6267	11.7441	0.282475	#N/A	#N/A	#N/A	#N/A	-1.55392	6.74085	0.817686	0.900923
5-acetylamino-6-amino-3-methyluracil	Xenobiotics	HMDB04400	C16366	-5.20418	7.5067	0.48814	0.688585	2354	-3.19035	9.53754	0.738029	1529	-8.48263	12.1691	0.485872	#N/A	#N/A	#N/A	#N/A	2.9087	6.74797	0.666433	0.79881
alanylleucine	Peptide	HMDB28691	#N/A	5.12103	7.3907	0.488371	0.688585	2354	7.7669	8.68425	0.371218	1529	-1.82931	14.0751	0.896609	#N/A	#N/A	#N/A	#N/A	-0.645077	6.41569	0.91991	0.964779
leucylglycine	Peptide	#N/A	#N/A	-5.01671	7.37832	0.496552	0.697446	2354	-2.63093	8.5505	0.758343	1529	-11.9728	14.6002	0.412321	#N/A	#N/A	#N/A	#N/A	-7.91701	6.54298	0.226279	0.404226
choline	Lipid	HMDB00097	C00114	4.61683	6.86571	0.501298	0.700355	2354	4.8536	8.79853	0.58125	1529	15.0102	14.1879	0.290243	859	-11.8117	17.3318	0.495738	7.93133	6.06779	0.191172	0.370269
caproate (6:0)	Lipid	HMDB00535	C01585	4.50526	6.73063	0.503262	0.700355	2354	18.2539	8.70974	0.0362064	1529	-13.9937	13.7699	0.309673	859	-18.6214	16.6248	0.26299	6.43089	5.97256	0.281597	0.460568
urea	Amino Acid	HMDB00294	C00086	4.76472	7.13612	0.504331	0.700355	2354	-8.81178	9.58273	0.357904	1529	36.9035	13.5889	0.00668851	859	-3.09888	17.3246	0.858081	4.4822	6.32944	0.478851	0.662471
2-hydroxypalmitate	Lipid	HMDB31057	#N/A	-4.37541	6.77682	0.51851	0.716349	2354	-0.910671	8.82637	0.917832	1529	-9.98426	13.7248	0.467057	859	-8.42493	16.5984	0.611884	2.34833	6.06865	0.698786	0.817756
leucylasparagine	Peptide	#N/A	#N/A	4.75542	7.38714	0.519742	0.716349	2354	8.73799	8.23662	0.288858	1529	-11.6196	16.7016	0.486712	#N/A	#N/A	#N/A	#N/A	1.6117	6.49593	0.804051	0.896611
3-methylhistidine	Amino Acid	HMDB00479	C01152	-4.28227	6.78578	0.527998	0.723998	2354	-18.8055	9.33396	0.0440465	1529	20.289	12.268	0.0983707	859	-3.32621	16.6793	0.841981	-5.2628	5.96825	0.377885	0.560733
benzoate	Xenobiotics	HMDB01870	C00180	-4.22817	6.72005	0.529227	0.723998	2354	12.9998	8.80188	0.139829	1529	-32.2538	13.3426	0.0157512	859	-22.1741	16.6227	0.182574	-2.00004	6.09527	0.742813	0.850745
methyl-4-hydroxybenzoate sulfate	Xenobiotics	#N/A	#N/A	4.81505	7.69062	0.531253	0.724079	2354	5.64285	8.69392	0.516365	1529	1.83664	16.4909	0.911335	#N/A	#N/A	#N/A	#N/A	0.0186517	6.72654	0.997788	0.999288
leucylphenylalanine	Peptide	#N/A	#N/A	4.60349	7.45259	0.53677	0.728898	2354	2.67308	8.22477	0.745207	1529	13.4602	17.6171	0.444961	#N/A	#N/A	#N/A	#N/A	0.294032	6.53378	0.964106	0.9828
5-HETE	Lipid	HMDB11134	C04805	4.57496	7.4524	0.539287	0.729624	2354	2.87715	8.91809	0.747012	1529	8.50482	13.568	0.530866	#N/A	#N/A	#N/A	#N/A	0.392192	6.59815	0.952602	0.976483
histidylisoleucine	Peptide	#N/A	#N/A	-4.53241	7.43763	0.542267	0.730967	2354	1.49024	8.99679	0.868453	1529	-17.5345	13.219	0.184889	#N/A	#N/A	#N/A	#N/A	-7.96676	6.4991	0.220265	0.395402
docosapentaenoate (n6 DPA, 22:5n6)	Lipid	HMDB01976	C16513	-4.45735	7.39485	0.546666	0.734208	2354	1.28785	9.10493	0.88753	1529	-15.5918	12.6753	0.218853	#N/A	#N/A	#N/A	#N/A	-5.75204	6.50314	0.376425	0.560733
leucylserine	Peptide	#N/A	#N/A	4.31874	7.34149	0.556355	0.742561	2354	2.78409	8.82283	0.752368	1529	7.77309	13.2369	0.557138	#N/A	#N/A	#N/A	#N/A	-2.09351	6.4733	0.746387	0.850745
taurocholenate sulfate	Lipid	#N/A	#N/A	-4.48607	7.63689	0.55692	0.742561	2354	-5.57687	9.11967	0.540914	1529	-1.92563	13.9722	0.890402	#N/A	#N/A	#N/A	#N/A	-4.08023	6.82604	0.550011	0.71269
1-stearoylglycerophosphoinositol	Lipid	HMDB61696	#N/A	3.86478	6.73345	0.56599	0.751929	2354	12.8569	8.77762	0.143128	1529	-6.95525	13.5323	0.607345	859	-12.0713	16.6299	0.468114	6.32766	5.97447	0.289547	0.469398
isovalerate	Amino Acid	HMDB00718	C08262	4.05975	7.12383	0.568757	0.752887	2354	-4.36421	9.4152	0.643029	1529	5.63553	14.1492	0.69047	859	29.4777	17.0772	0.0846864	-3.28372	6.35266	0.605223	0.752439
2-linoleoylglycerophosphoethanolamine*	Lipid	#N/A	#N/A	-3.90218	6.88941	0.571119	0.753305	2354	6.09563	9.5971	0.525391	1529	1.03633	12.3061	0.932899	859	-43.0253	16.648	0.00992096	-8.86025	6.1071	0.146833	0.325091
N-acetylcarnosine	Peptide	HMDB12881	#N/A	5.3061	9.67412	0.58336	0.766701	2354	1.60778	11.5913	0.889695	1529	13.7959	17.5622	0.432255	#N/A	#N/A	#N/A	#N/A	-7.5743	8.54965	0.375661	0.560733
2-arachidonoylglycerophosphoethanolamine*	Lipid	#N/A	#N/A	-3.98207	7.43705	0.592347	0.775743	2354	0.0573527	9.18138	0.995016	1529	-11.6894	12.6823	0.356829	#N/A	#N/A	#N/A	#N/A	-8.65582	6.5832	0.188565	0.370269
valylarginine	Peptide	#N/A	#N/A	3.89528	7.4049	0.59886	0.776771	2354	7.39046	9.0868	0.416119	1529	-3.01413	12.7761	0.813527	#N/A	#N/A	#N/A	#N/A	1.85192	6.49536	0.775556	0.872798
3-hydroxybutyrate (BHBA)	Lipid	HMDB00357	C01089	3.5803	6.83322	0.60031	0.776771	2354	1.40219	9.44003	0.881932	1529	-6.20678	12.3476	0.61527	859	27.9567	16.5838	0.0922056	3.99324	6.02071	0.50717	0.683658
lathosterol	Lipid	HMDB01170	C01189	3.60216	6.87782	0.600462	0.776771	2354	1.39787	9.27079	0.88016	1529	-3.00082	12.9137	0.816278	859	22.1996	16.8835	0.188911	-9.21481	6.0408	0.127152	0.299948
cholesterol	Lipid	HMDB00067	C00187	3.53493	6.82197	0.604341	0.776771	2354	0.67319	9.05048	0.940713	1529	12.552	13.1523	0.340057	859	-1.37917	16.908	0.935009	-0.540073	6.04519	0.928812	0.96828
1-linoleoylglycerophosphoethanolamine*	Lipid	HMDB11507	#N/A	-3.61648	6.99716	0.605261	0.776771	2354	3.93128	9.76797	0.687378	1529	-7.56434	12.4908	0.544874	859	-18.8383	16.8203	0.263041	-7.02644	6.22847	0.259271	0.435796
dihomo-linoleate (20:2n6)	Lipid	HMDB05060	C16525	-3.58882	6.95397	0.605797	0.776771	2354	-4.43108	9.38977	0.637039	1529	-0.578716	13.1357	0.964865	859	-5.81729	16.8034	0.729281	-0.713043	6.18525	0.908222	0.960419
2-myristoylglycerophosphocholine*	Lipid	#N/A	#N/A	-3.84143	7.56992	0.611832	0.781785	2354	-4.43199	9.5133	0.64135	1529	-2.82211	12.4985	0.821391	#N/A	#N/A	#N/A	#N/A	-7.50715	6.69858	0.262412	0.436958
stachydrine	Xenobiotics	HMDB04827	C10172	3.37405	6.8076	0.620155	0.789679	2354	2.15949	9.01315	0.810666	1529	10.6123	13.2749	0.424167	859	-3.89525	16.6812	0.815421	-7.51802	6.02951	0.212445	0.389765
taurodeoxycholate	Lipid	HMDB00896	C05463	3.22836	6.72676	0.631279	0.800287	2354	3.9166	9.11029	0.667301	1529	-11.7829	12.4995	0.346	859	27.2752	16.5505	0.0997254	-2.27545	5.87491	0.698522	0.817756
glycodeoxycholate	Lipid	HMDB00631	C05464	3.21002	6.72434	0.633096	0.800287	2354	0.704093	9.09973	0.938332	1529	-0.600022	12.4346	0.96152	859	18.582	16.7325	0.267086	2.33953	5.91034	0.692225	0.817671
anthranilate	Amino Acid	HMDB01123	C00108	-3.58585	7.62443	0.638133	0.800287	2354	-3.22414	9.01462	0.720633	1529	-4.49488	14.2907	0.75316	#N/A	#N/A	#N/A	#N/A	-3.61746	6.62502	0.585045	0.737317
salicylate	Xenobiotics	HMDB01895	C00805	-3.22539	6.86345	0.6384	0.800287	2354	4.57139	9.56454	0.632729	1529	-1.72495	12.1908	0.887497	859	-29.9406	16.7408	0.074056	1.16976	6.2066	0.850508	0.92055
caprylate (8:0)	Lipid	HMDB00482	C06423	-3.14503	6.71163	0.63936	0.800287	2354	16.6627	8.63491	0.053766	1529	-46.2271	13.9032	0.000905574	859	-14.98	16.6331	0.36805	-3.04127	5.99052	0.611678	0.752834
2-hydroxyisobutyrate	Xenobiotics	HMDB00729	#N/A	-3.255	7.01566	0.642675	0.800881	2354	-1.94853	9.16106	0.831582	1529	-9.50174	14.324	0.50721	859	0.962451	16.8361	0.954426	-3.34341	6.23891	0.59203	0.743573
trigonelline (N'-methylnicotinate)	Cofactors and Vitamins	HMDB00875	C01004	-4.68932	10.2349	0.646829	0.800881	#N/A	#N/A	#N/A	#N/A	1529	-9.70475	12.5887	0.44088	859	5.09012	17.5785	0.77222	6.97692	9.079	0.442209	0.624971
gamma-glutamyltyrosine	Peptide	HMDB11741	#N/A	3.13947	6.86132	0.647268	0.800881	2354	8.04591	8.74678	0.357735	1529	12.2169	14.0529	0.384793	859	-32.2966	17.9405	0.0721849	2.27298	6.10442	0.709633	0.823801
2-arachidonoylglycerophosphocholine*	Lipid	HMDB61699	#N/A	3.34626	7.368	0.649713	0.800881	2354	2.73049	9.06933	0.763389	1529	4.54162	12.6361	0.719335	#N/A	#N/A	#N/A	#N/A	-5.43474	6.50112	0.403172	0.586432
1-arachidonoylglycerophosphoinositol*	Lipid	HMDB61690	#N/A	-3.07307	6.78729	0.650716	0.800881	2354	2.99509	9.10127	0.742121	1529	-4.04074	12.8139	0.752547	859	-22.0776	16.7963	0.189057	-7.5772	6.02478	0.20851	0.389765
1,5-anhydroglucitol (1,5-AG)	Carbohydrate	HMDB02712	C07326	3.06881	6.90842	0.656889	0.805229	2354	18.7297	9.17554	0.0413371	1529	-14.5964	13.0724	0.264351	859	-22.5713	17.6139	0.200386	8.0519	6.15443	0.190768	0.370269
threitol	Carbohydrate	HMDB04136	C16884	3.1273	7.07834	0.658625	0.805229	2354	-1.42137	9.61353	0.882473	1529	16.8461	13.296	0.205348	859	-5.02449	16.9465	0.766928	-2.85358	6.23543	0.647211	0.783466
pregnen-diol disulfate*	Lipid	#N/A	#N/A	-3.6289	8.28782	0.661488	0.806052	2354	-10.7843	10.3508	0.297574	1529	9.1533	13.8344	0.508306	#N/A	#N/A	#N/A	#N/A	-6.41448	7.37409	0.384373	0.561306
N-acetylserine	Amino Acid	HMDB02931	#N/A	3.38729	7.84486	0.665898	0.808747	2354	12.3182	9.05132	0.173667	1529	-23.5755	15.727	0.13407	#N/A	#N/A	#N/A	#N/A	3.03392	6.97359	0.66352	0.79881
3-carboxy-4-methyl-5-propyl-2-furanpropanoate (CMPF)	Lipid	HMDB61112	#N/A	2.98009	7.00392	0.670481	0.811634	2354	-4.18802	8.69802	0.630212	1529	42.3851	16.0929	0.00853038	859	-14.3826	17.3912	0.408467	3.68845	6.22273	0.553357	0.71451
eicosanodioate	Lipid	#N/A	#N/A	-3.07039	7.42791	0.679344	0.819667	2354	-3.60677	9.28613	0.697753	1529	-2.11754	12.3769	0.864177	#N/A	#N/A	#N/A	#N/A	3.68989	6.59122	0.575603	0.732948
dihomo-linolenate (20:3n3 or n6)	Lipid	HMDB02925	C03242	2.74549	6.85174	0.688641	0.827726	2354	5.47389	9.21802	0.552687	1529	-2.48363	12.9407	0.847828	859	2.49727	16.758	0.881574	-6.28569	6.06991	0.300413	0.48066
beta-hydroxyisovalerate	Amino Acid	HMDB00754	#N/A	-2.81393	7.06755	0.690521	0.827726	2354	-12.7993	9.52572	0.179191	1529	-2.98526	13.3639	0.823267	859	29.834	17.1498	0.0822908	-3.01531	6.2962	0.632003	0.767788
xanthine	Nucleotide	HMDB00292	C00385	-2.63782	6.79243	0.697759	0.833686	2354	14.3264	9.37826	0.126741	1529	-27.0713	12.1886	0.026496	859	-10.5895	16.7284	0.526889	-2.08099	6.01668	0.72944	0.84103
pyridoxate	Cofactors and Vitamins	HMDB00017	C00847	-2.59663	6.85778	0.704955	0.839558	2354	-9.27506	9.69216	0.338684	1529	12.0133	11.7497	0.306739	859	-12.8885	17.214	0.454235	-7.75545	6.01096	0.196975	0.375579
N-acetyl-1-methylhistidine*	Amino Acid	#N/A	#N/A	2.84809	7.87339	0.71755	0.84673	2354	-6.71782	9.3508	0.472569	1529	26.1511	14.5946	0.0733587	#N/A	#N/A	#N/A	#N/A	5.3801	6.93337	0.437765	0.621998
3-hydroxydecanoate	Lipid	HMDB02203	#N/A	-2.68117	7.46213	0.719368	0.84673	2354	0.406859	9.29512	0.96509	1529	-8.27931	12.5151	0.508365	#N/A	#N/A	#N/A	#N/A	0.465075	6.61987	0.943991	0.976276
palmitoyl sphingomyelin	Lipid	#N/A	#N/A	-2.67427	7.44574	0.71947	0.84673	2354	-2.88212	9.09703	0.751409	1529	-2.25244	12.9596	0.862042	#N/A	#N/A	#N/A	#N/A	0.557711	6.56657	0.932316	0.969187
tiglyl carnitine	Amino Acid	HMDB02366	#N/A	-2.51875	7.03135	0.720181	0.84673	2354	-8.49188	9.41062	0.366952	1529	6.60479	13.5509	0.626042	859	2.57234	16.9298	0.879269	-3.44498	6.24802	0.58138	0.735216
O-methylcatechol sulfate	Xenobiotics	#N/A	#N/A	-2.72282	7.72349	0.724435	0.84902	2354	-2.80526	9.4806	0.767337	1529	-2.56014	13.3178	0.847585	#N/A	#N/A	#N/A	#N/A	-4.17485	6.78053	0.538085	0.703296
nonadecanoate (19:0)	Lipid	HMDB00772	C16535	2.37873	6.83378	0.727777	0.849024	2354	-2.53731	9.04689	0.779148	1529	0.508585	13.3339	0.969579	859	22.1472	16.7354	0.186069	8.16872	6.05633	0.177404	0.356747
p-cresol-glucuronide*	Amino Acid	HMDB11686	#N/A	-2.68138	7.74102	0.729053	0.849024	2354	0.114283	9.73119	0.990631	1529	-7.49911	12.7745	0.557267	#N/A	#N/A	#N/A	#N/A	-4.34964	6.76844	0.520461	0.688245
linolenate [alpha or gamma, (18:3n3 or 6)]	Lipid	HMDB03073	C06426	-2.64744	7.80978	0.734617	0.851409	2354	2.94797	9.70096	0.761243	1529	-12.953	13.1654	0.325339	#N/A	#N/A	#N/A	#N/A	-9.47404	6.84939	0.166605	0.344443
4-ethylphenylsulfate	Xenobiotics	#N/A	C13637	2.30046	6.81586	0.735728	0.851409	2354	-4.68768	9.11224	0.606994	1529	8.78307	12.9909	0.499084	859	15.1626	16.7674	0.366101	-0.417557	5.99981	0.944516	0.976276
arginine	Amino Acid	HMDB00517	C00062	-2.28293	6.83306	0.738304	0.851711	2354	-7.00129	8.98689	0.436026	1529	13.5367	13.5018	0.316223	859	-10.2702	16.7829	0.540741	-4.12274	6.02752	0.493984	0.673282
4-guanidinobutanoate	Amino Acid	HMDB03464	C01035	-2.42502	7.45645	0.745011	0.855083	2354	-8.43975	8.83081	0.339314	1529	12.5144	13.9174	0.368696	#N/A	#N/A	#N/A	#N/A	-5.37644	6.58361	0.414134	0.597652
2-palmitoylglycerophosphocholine*	Lipid	HMDB61702	#N/A	2.22079	6.8525	0.745874	0.855083	2354	0.93664	9.32256	0.91998	1529	-2.70633	12.6352	0.830427	859	15.1633	16.8401	0.36815	0.898134	6.08151	0.882593	0.944169
2-aminooctanoate	Lipid	HMDB00991	#N/A	2.42431	7.65278	0.751404	0.8577	2354	4.95624	9.49479	0.601723	1529	-2.27025	12.9288	0.860634	#N/A	#N/A	#N/A	#N/A	10.1789	6.83428	0.136386	0.313688
glycerol 3-phosphate (G3P)	Lipid	HMDB00126	C00093	2.13311	6.77338	0.752818	0.8577	2354	4.6526	9.48724	0.623892	1529	0.219789	11.8733	0.985234	859	-1.88022	16.6828	0.910292	2.96829	5.9155	0.615821	0.752971
arabitol	Carbohydrate	HMDB01851	C01904	3.44424	11.0449	0.755162	0.857714	#N/A	#N/A	#N/A	#N/A	1529	9.85431	14.3857	0.493444	859	-5.75972	17.238	0.738365	1.81797	9.61479	0.85003	0.92055
paraxanthine	Xenobiotics	HMDB01860	C13747	-2.09377	6.81887	0.758801	0.859196	2354	4.09177	9.28546	0.659497	1529	-22.8045	12.3627	0.0652881	859	16.8533	17.2374	0.328494	5.66378	6.06523	0.350401	0.541797
2-hydroxystearate	Lipid	#N/A	C03045	2.03373	6.77125	0.763911	0.86233	2354	1.85301	8.78907	0.833038	1529	1.9495	13.7671	0.88741	859	2.80949	16.6927	0.866382	6.93091	5.98821	0.247098	0.42446
2-palmitoylglycerophosphoethanolamine*	Lipid	#N/A	#N/A	-2.18631	7.48007	0.770069	0.866572	2354	-6.18359	9.38268	0.509933	1529	4.78476	12.3906	0.699433	#N/A	#N/A	#N/A	#N/A	-9.39521	6.55771	0.151945	0.325091
indoleacetate	Amino Acid	HMDB00197	C00954	-1.968	6.80348	0.772379	0.866572	2354	-6.59391	8.84026	0.455805	1529	1.3839	13.7448	0.919814	859	9.82403	16.8668	0.560419	-5.25838	6.03994	0.383971	0.561306
leucylalanine	Peptide	#N/A	#N/A	-2.11258	7.5094	0.778461	0.870741	2354	-0.720832	8.70442	0.934008	1529	-6.16312	14.8496	0.678175	#N/A	#N/A	#N/A	#N/A	-4.42221	6.57785	0.5014	0.680457
phosphate	Energy	HMDB01429	C00009	1.86298	6.9155	0.787628	0.878324	2354	-8.34372	9.11108	0.359878	1529	18.9892	13.4153	0.157132	859	10.2676	17.3894	0.555046	0.0395554	6.10361	0.994829	0.999288
eicosapentaenoate (EPA, 20:5n3)	Lipid	HMDB01999	C06428	1.7686	6.76816	0.793852	0.882591	2354	-11.3864	9.22677	0.217303	1529	16.408	12.3988	0.185916	859	18.3356	16.7153	0.272983	-5.44471	5.99987	0.364158	0.550625
inositol 1-phosphate (I1P)	Lipid	HMDB00213	C04006	-1.87351	7.48518	0.802359	0.888587	2354	-3.33164	9.28409	0.719736	1529	0.834685	12.6526	0.947411	#N/A	#N/A	#N/A	#N/A	-12.3809	6.61121	0.0611088	0.175688
2-docosahexaenoylglycerophosphoethanolamine*	Lipid	#N/A	#N/A	1.84731	7.44653	0.804075	0.888587	2354	1.91201	8.66721	0.825421	1529	1.66491	14.5524	0.908929	#N/A	#N/A	#N/A	#N/A	-6.47963	6.52161	0.320436	0.508278
2-oleoylglycerophosphoethanolamine*	Lipid	#N/A	#N/A	-1.76555	7.50139	0.813926	0.894851	2354	-1.87842	9.4565	0.842564	1529	-1.574	12.3197	0.898353	#N/A	#N/A	#N/A	#N/A	-5.21382	6.6171	0.430737	0.616219
3-hydroxy-2-ethylpropionate	Amino Acid	HMDB00396	#N/A	-1.65541	7.05969	0.814606	0.894851	2354	0.716445	9.50006	0.939891	1529	-11.4705	13.6112	0.399514	859	5.78837	16.6977	0.728935	-0.00559614	6.26982	0.999288	0.999288
caprate (10:0)	Lipid	HMDB00511	C01571	1.539	6.8176	0.821405	0.897644	2354	22.489	9.03483	0.0128743	1529	-36.0004	13.1884	0.00641266	859	-10.0763	16.8674	0.55041	2.18964	6.15161	0.721881	0.835384
1-arachidonoylglycerophosphoethanolamine*	Lipid	HMDB11517	#N/A	-1.46546	6.8145	0.829728	0.897644	2354	-3.51775	9.24383	0.703571	1529	7.47323	12.5796	0.552549	859	-10.7103	16.874	0.525782	-6.7192	6.07088	0.268384	0.442893
acetylcarnitine	Lipid	HMDB00201	C02571	1.474	6.85977	0.829864	0.897644	2354	-2.82209	9.20525	0.759195	1529	18.7035	13.0183	0.151008	859	-12.8851	16.7854	0.442919	6.73549	6.1652	0.274613	0.45115
7-methylxanthine	Xenobiotics	HMDB01991	C16353	-1.47205	6.92248	0.831602	0.897644	2354	11.4787	9.85562	0.244267	1529	-13.8707	11.8571	0.242256	859	-14.519	17.001	0.393344	-4.27082	6.08226	0.482569	0.665114
1,2-propanediol	Xenobiotics	HMDB01881	C00583	-1.62197	7.66528	0.832419	0.897644	2354	5.8343	9.05278	0.51933	1529	-20.5088	14.4079	0.154814	#N/A	#N/A	#N/A	#N/A	-0.0621737	6.8797	0.992789	0.999288
1-palmitoylglycerophosphoethanolamine	Lipid	HMDB11503	#N/A	-1.43196	6.83853	0.834139	0.897644	2354	-10.5712	9.32033	0.256822	1529	5.30697	12.5796	0.67318	859	16.1964	16.7779	0.334651	-5.46771	6.03977	0.365315	0.550625
betaine	Amino Acid	HMDB00043	C00719	1.46388	6.99458	0.834224	0.897644	2354	-11.9367	9.5548	0.211686	1529	36.5275	12.7887	0.00434572	859	-18.5851	17.2211	0.280804	7.05002	6.19477	0.255096	0.432605
pentadecanoate (15:0)	Lipid	HMDB00826	C16537	2.12883	10.3309	0.836741	0.897728	#N/A	#N/A	#N/A	#N/A	1529	-7.60662	12.9547	0.557178	859	19.1353	17.1221	0.264064	0.903898	9.02381	0.920211	0.964779
1-myristoylglycerophosphocholine (14:0)	Lipid	HMDB10379	C04230	2.01339	10.0025	0.840473	0.899111	#N/A	#N/A	#N/A	#N/A	1529	1.31563	12.5161	0.916299	859	3.24672	16.6402	0.845351	-8.00312	8.65911	0.35536	0.547165
phenylalanylarginine	Peptide	#N/A	#N/A	-1.32658	7.39886	0.857706	0.914886	2354	4.73561	9.3055	0.610867	1529	-11.7464	12.1999	0.335786	#N/A	#N/A	#N/A	#N/A	-2.01437	6.52329	0.757476	0.857696
taurolithocholate 3-sulfate	Lipid	HMDB02580	C03642	-1.14127	6.79236	0.866565	0.921665	2354	-1.33007	9.35631	0.886968	1529	0.453295	12.27	0.970535	859	-3.47805	16.6447	0.834531	-2.0727	6.03659	0.731331	0.84103
oleamide	Lipid	HMDB02117	C19670	-1.61687	10.0273	0.871899	0.924665	#N/A	#N/A	#N/A	#N/A	1529	9.05306	12.5641	0.471298	859	-20.3363	16.6417	0.222045	4.35791	8.68635	0.615881	0.752971
S-methylcysteine	Amino Acid	HMDB02108	#N/A	1.07704	7.456	0.885143	0.933936	2354	4.12661	8.84587	0.6409	1529	-6.4053	13.8561	0.643951	#N/A	#N/A	#N/A	#N/A	-0.610002	6.76496	0.928151	0.96828
aspartate	Amino Acid	HMDB00191	C00049	0.97575	6.78895	0.885717	0.933936	2354	-2.27869	8.96872	0.799463	1529	4.27843	13.2771	0.747315	859	7.02349	16.6851	0.673902	-1.59329	6.04824	0.792219	0.888831
alpha-tocopherol	Cofactors and Vitamins	HMDB01893	C02477	-0.929698	6.78933	0.891082	0.936909	2354	-3.14229	9.195	0.732578	1529	9.15322	12.6298	0.468729	859	-11.2258	16.6722	0.500925	-2.27069	5.99728	0.704971	0.820978
3-methyl-2-oxobutyrate	Amino Acid	HMDB00019	C00141	-0.907707	6.80145	0.893831	0.937122	2354	4.11916	8.83923	0.641252	1529	-15.2988	13.1848	0.246092	859	5.1093	18.0607	0.777325	-3.81784	5.95995	0.521795	0.688245
4-androsten-3beta,17beta-diol disulfate (2)	Lipid	HMDB03818	C04295	-1.06955	8.225	0.896537	0.937289	2354	-12.2405	10.3192	0.23567	1529	18.3901	13.6197	0.177136	#N/A	#N/A	#N/A	#N/A	-12.7139	7.29631	0.0814196	0.208072
phenylalanylglutamate	Peptide	#N/A	#N/A	-0.849572	7.38682	0.908436	0.947038	2354	2.66499	8.89253	0.764442	1529	-8.67318	13.2676	0.513398	#N/A	#N/A	#N/A	#N/A	-8.00686	6.46305	0.215395	0.390469
10-undecenoate (11:1n1)	Lipid	#N/A	#N/A	-1.11706	10.0402	0.911411	0.947456	#N/A	#N/A	#N/A	#N/A	1529	-7.49895	12.4956	0.548513	859	10.5089	16.8655	0.533385	5.6042	8.74457	0.521603	0.688245
lysine	Amino Acid	HMDB00182	C00047	-0.450953	6.89331	0.94784	0.98255	2354	-4.54064	9.10488	0.618035	1529	7.55864	13.4075	0.573	859	0.946139	17.1023	0.955895	-7.60921	6.07797	0.210594	0.389765
glycolithocholate sulfate*	Lipid	HMDB02639	C11301	-0.395487	7.49192	0.9579	0.985827	2354	-3.88688	9.59949	0.685584	1529	5.04482	11.9829	0.673812	#N/A	#N/A	#N/A	#N/A	-0.822738	6.66237	0.901719	0.959054
2-hydroxyglutarate	Lipid	HMDB00606	C02630	-0.394228	7.64749	0.958887	0.985827	2354	3.62361	9.20451	0.693855	1529	-9.34964	13.7419	0.496372	#N/A	#N/A	#N/A	#N/A	2.89637	6.81066	0.67064	0.79881
serylleucine	Peptide	#N/A	#N/A	0.379887	7.3965	0.959038	0.985827	2354	8.46271	8.93081	0.343438	1529	-17.2719	13.1978	0.190838	#N/A	#N/A	#N/A	#N/A	-7.51116	6.53375	0.250311	0.426456
4-methyl-2-oxopentanoate	Amino Acid	HMDB00695	C00233	0.325396	6.83123	0.962008	0.986125	2354	1.43817	8.62357	0.867564	1529	-12.0506	13.5658	0.374517	859	20.8443	19.81	0.293003	-8.40166	5.98379	0.160299	0.337085
adenosine	Nucleotide	HMDB00050	C00212	0.315565	7.42651	0.966107	0.987576	2354	2.40226	9.16944	0.793356	1529	-3.66317	12.6615	0.77238	#N/A	#N/A	#N/A	#N/A	-1.20332	6.52081	0.853594	0.92118
4-methylcatechol sulfate	Xenobiotics	#N/A	#N/A	0.269417	7.44064	0.971116	0.989946	2354	8.20641	8.9969	0.36179	1529	-16.908	13.2356	0.201634	#N/A	#N/A	#N/A	#N/A	2.84631	6.56584	0.66465	0.79881
glycyltyrosine	Peptide	HMDB28853	#N/A	0.211275	7.38181	0.977167	0.99076	2354	4.88758	8.27404	0.55477	1529	-18.031	16.342	0.27005	#N/A	#N/A	#N/A	#N/A	-3.09039	6.45619	0.632173	0.767788
histidylleucine	Peptide	#N/A	#N/A	0.175846	7.39544	0.98103	0.99076	2354	0.0658375	8.61699	0.993905	1529	0.483445	14.409	0.973239	#N/A	#N/A	#N/A	#N/A	-4.15343	6.47084	0.520958	0.688245
cystine	Amino Acid	HMDB00192	C00491	-0.218169	9.944	0.982496	0.99076	#N/A	#N/A	#N/A	#N/A	1529	-0.884932	12.344	0.942858	859	1.01443	16.7833	0.951818	-6.5461	8.56205	0.444541	0.624971
glycylphenylalanine	Peptide	HMDB28848	#N/A	-0.160264	7.38354	0.982683	0.99076	2354	-1.67959	8.77683	0.848255	1529	3.51839	13.657	0.796731	#N/A	#N/A	#N/A	#N/A	-6.15068	6.4754	0.342187	0.531329
tetradecanedioate	Lipid	HMDB00872	#N/A	0.102791	6.91583	0.988141	0.991273	2354	4.49676	10.0466	0.65449	1529	-13.6669	11.638	0.240448	859	16.1727	16.6267	0.330983	2.64343	6.2179	0.67074	0.79881
1-palmitoleoylglycerophosphocholine (16:1)*	Lipid	HMDB10383	#N/A	0.109206	7.6294	0.98858	0.991273	2354	-4.51639	9.55711	0.636565	1529	8.23601	12.6678	0.515693	#N/A	#N/A	#N/A	#N/A	4.67823	6.80314	0.491669	0.672618
erythronate*	Carbohydrate	HMDB00613	#N/A	-0.0533901	7.10642	0.994006	0.994006	2354	6.05858	9.21971	0.51116	1529	2.3981	14.0533	0.864527	859	-28.4059	18.3375	0.121742	-9.05814	6.29833	0.150383	0.325091
#N/A means that the metabolite was either not measured in that population or did not meet the inclusion criteria
metabolites significant at FDR<0.05 in fixed effect meta-analysis are indicated in italic

## Sheet: Table S5
Table S5. Associations between metabolites and FVC
				fixed effect meta-analysis				ARIC blacks				ARIC whites				KORA				fixed effect meta-analysis (COPD excluded)
Metabolite	Super.Pathway	HMDB	KEGG	beta.fixed	se.fixed	p.fixed	p.fixed.fdr	N.aa	Estimate.aa	Std.Error.aa	p.value.aa	N.ea	Estimate.ea	Std.Error.ea	p.value.ea	N.kora	Estimate.kora	Std.Error.kora	p.value.kora	beta.fixed.nocopd	se.fixed.nocopd	p.fixed.nocopd	p.fixed.nocopd.fdr
glycine	Amino Acid	HMDB00123	C00037	56.8731	7.9691	9.55977e-13	3.518e-10	2354	58.4053	10.8877	8.92505e-08	1529	61.2459	14.7225	3.36108e-05	859	44.6009	19.2553	0.0207808	57.5662	7.92721	3.81835e-13	7.02577e-11
isoleucine	Amino Acid	HMDB00172	C00407	-53.763	8.42226	1.73146e-10	3.18589e-08	2354	-47.0432	10.8678	1.56311e-05	1529	-69.6764	16.2708	1.96608e-05	859	-52.0286	23.228	0.025356	-61.4745	8.41397	2.74726e-13	7.02577e-11
gamma-glutamylthreonine*	Peptide	HMDB29159	#N/A	43.4337	7.72141	1.85396e-08	2.22704e-06	2354	41.0606	10.1937	5.80395e-05	1529	62.6913	15.6832	6.71394e-05	859	25.4498	18.0081	0.157953	37.213	7.7192	1.42961e-06	4.34998e-05
N-acetylglycine	Amino Acid	HMDB00532	#N/A	44.3293	7.94592	2.4207e-08	2.22704e-06	2354	43.7577	11.1138	8.48379e-05	1529	49.8388	14.2775	0.000495556	859	36.4334	18.7754	0.0526524	47.2241	7.93947	2.71416e-09	3.32937e-07
asparagine	Amino Acid	HMDB00168	C00152	41.5989	7.71797	7.05072e-08	5.18933e-06	2354	42.7357	10.6256	5.95518e-05	1529	62.5919	14.2944	1.27534e-05	859	4.44961	18.1469	0.806361	40.2675	7.79228	2.37103e-07	1.1796e-05
2-methylbutyrylcarnitine (C5)	Amino Acid	HMDB00378	#N/A	-44.8684	8.54262	1.50209e-07	9.21284e-06	2354	-44.5055	11.346	9.01355e-05	1529	-55.9192	16.9222	0.000973733	859	-30.2256	20.2323	0.135569	-36.2166	8.55941	2.32439e-05	0.000450197
mannose	Carbohydrate	HMDB00169	C00159	-41.0785	7.96216	2.47976e-07	1.30364e-05	2354	-52.0784	10.223	3.78132e-07	1529	-39.4009	16.7682	0.0189142	859	-3.59609	19.43	0.853211	-44.8131	7.98044	1.96146e-08	1.80454e-06
gamma-glutamylglutamine	Peptide	HMDB11738	C05283	39.8414	7.89158	4.45065e-07	2.0473e-05	2354	41.5753	11.1328	0.000192579	1529	46.0439	13.9773	0.00100981	859	23.9051	18.6659	0.200657	37.5757	7.79888	1.44941e-06	4.34998e-05
lactate	Carbohydrate	HMDB00190	C00186	-38.3668	7.80697	8.90392e-07	3.06762e-05	2354	-33.5543	10.7214	0.00177163	1529	-45.7717	14.2691	0.00136575	859	-40.3335	18.9112	0.0332293	-35.3262	7.85584	6.89828e-06	0.000169238
trehalose	Carbohydrate	HMDB00975	C01083	-41.7721	8.50071	8.92586e-07	3.06762e-05	2354	-36.4089	10.2646	0.000397273	1529	-53.4805	15.1663	0.000434037	#N/A	#N/A	#N/A	#N/A	-45.352	8.46975	8.57516e-08	6.31132e-06
glutamine	Amino Acid	HMDB00641	C00064	38.9894	7.94297	9.16952e-07	3.06762e-05	2354	37.2427	11.0933	0.000799871	1529	56.3043	14.5546	0.000114163	859	16.5016	18.2467	0.366062	39.8486	7.82019	3.47618e-07	1.42137e-05
tryptophan betaine	Amino Acid	HMDB61115	C09213	42.146	8.65249	1.11051e-06	3.12633e-05	2354	44.5257	11.2692	8.00932e-05	1529	38.7284	13.505	0.00419193	#N/A	#N/A	#N/A	#N/A	36.8798	8.70421	2.2652e-05	0.000450197
3-(4-hydroxyphenyl)lactate	Amino Acid	HMDB00755	C03672	-42.5847	8.74639	1.12263e-06	3.12633e-05	2354	-35.1773	11.5329	0.00231289	1529	-32.9371	17.0839	0.0540469	859	-84.301	21.6809	0.000108872	-33.8849	8.87344	0.00013416	0.00182855
succinate	Energy	HMDB00254	C00042	-42.0064	8.64792	1.18936e-06	3.12633e-05	2354	-36.2523	10.5981	0.000635457	1529	-53.4717	14.96	0.000362172	#N/A	#N/A	#N/A	#N/A	-35.6167	8.7226	4.44072e-05	0.000710515
cinnamoylglycine	Xenobiotics	HMDB11621	#N/A	42.3185	8.78889	1.47196e-06	3.61121e-05	2354	40.5199	11.3597	0.000368356	1529	45.0008	13.8722	0.0012045	#N/A	#N/A	#N/A	#N/A	45.2488	8.78116	2.56435e-07	1.1796e-05
3-phenylpropionate (hydrocinnamate)	Amino Acid	HMDB00764	C05629	36.3048	7.68462	2.30854e-06	5.30965e-05	2354	24.0683	10.9743	0.0283954	1529	41.9527	13.3952	0.00176987	859	59.2403	18.0849	0.00109699	31.898	7.6334	2.9313e-05	0.00053936
gamma-glutamylleucine	Peptide	HMDB11171	#N/A	36.8837	7.91575	3.16933e-06	6.86066e-05	2354	37.2048	10.1836	0.000264462	1529	46.3812	15.3356	0.00253314	859	15.8238	22.0079	0.472337	29.946	7.93226	0.00015987	0.00207817
pseudouridine	Nucleotide	HMDB00767	C02067	-38.5097	8.61499	7.81906e-06	0.000158578	2354	-35.419	11.6706	0.00243278	1529	-29.6406	16.7317	0.0766759	859	-59.7508	19.765	0.00257785	-32.5401	8.63314	0.000163769	0.00207817
gamma-glutamylglutamate	Peptide	HMDB11737	C05282	34.6399	7.76641	8.18744e-06	0.000158578	2354	29.5724	10.1674	0.00366518	1529	79.9387	16.1721	8.5487e-07	859	-5.6521	18.0128	0.753764	30.8453	7.7285	6.57658e-05	0.00100841
deoxycarnitine	Lipid	HMDB01161	C01181	43.0034	9.69592	9.19837e-06	0.00016925	2354	33.3129	11.6514	0.00428558	1529	64.8276	17.4852	0.000216811	#N/A	#N/A	#N/A	#N/A	43.1546	9.86691	1.22175e-05	0.000275225
3-hydroxyisobutyrate	Amino Acid	HMDB00336	C06001	-38.3473	8.69789	1.03943e-05	0.000182148	2354	-44.8179	10.6506	2.67323e-05	1529	-25.3904	15.0712	0.0922531	#N/A	#N/A	#N/A	#N/A	-41.7514	8.68661	1.53668e-06	4.34998e-05
tyrosine	Amino Acid	HMDB00158	C00082	-35.2388	8.04299	1.17967e-05	0.000197326	2354	-24.4716	10.5192	0.0200835	1529	-42.7923	16.1686	0.00821396	859	-61.5918	19.6268	0.00175909	-37.5232	8.02273	2.90949e-06	7.64779e-05
urate	Nucleotide	HMDB00289	C00366	-35.3284	8.31262	2.13797e-05	0.000339416	2354	-38.2354	11.1108	0.000589128	1529	-26.1802	14.8124	0.077354	859	-45.3341	23.4812	0.0538599	-30.9387	8.30769	0.000196009	0.00234516
fructose	Carbohydrate	HMDB00660	C00095	-32.2954	7.61293	2.21358e-05	0.000339416	2354	-39.5147	9.84939	6.21252e-05	1529	-31.8584	16.1605	0.0488631	859	-8.95797	17.9113	0.617115	-27.8847	7.68758	0.000286473	0.00301206
gamma-glutamylalanine	Peptide	HMDB29142	#N/A	36.3118	8.61859	2.51784e-05	0.000370625	2354	31.0837	10.2793	0.00252248	1529	48.6855	15.814	0.00211696	#N/A	#N/A	#N/A	#N/A	29.6147	8.56827	0.000547609	0.00491513
valine	Amino Acid	HMDB00883	C00183	-33.927	8.14242	3.09034e-05	0.000437402	2354	-36.4115	10.4943	0.000530609	1529	-33.7034	16.279	0.0385878	859	-24.1877	21.178	0.253729	-41.9522	8.08664	2.12741e-07	1.1796e-05
phenylalanine	Amino Acid	HMDB00159	C00079	-33.1581	7.98717	3.30414e-05	0.000450343	2354	-26.1891	10.368	0.011604	1529	-37.2809	16.2189	0.0216631	859	-52.2785	19.7219	0.00818067	-32.7511	7.94567	3.7579e-05	0.000628595
glycerol	Lipid	HMDB00131	C00116	-33.353	8.18777	4.6309e-05	0.000597567	2354	-39.0606	11.0135	0.000397876	1529	-36.059	15.7434	0.0221342	859	-11.3744	19.471	0.55926	-21.2885	8.19383	0.00937382	0.0391996
N2,N2-dimethylguanosine	Nucleotide	HMDB04824	#N/A	-32.9493	8.09641	4.70909e-05	0.000597567	2354	-20.4942	11.1996	0.0673904	1529	-63.4124	15.3616	3.85923e-05	859	-23.1644	18.1223	0.201519	-28.3056	8.11587	0.00048721	0.00448234
5-oxoproline	Amino Acid	HMDB00267	C01879	31.372	7.80832	5.87526e-05	0.00071042	2354	42.8424	10.6267	5.7178e-05	1529	44.695	14.8547	0.00266605	859	-22.3523	18.2135	0.220076	32.6216	7.831	3.10407e-05	0.00054395
cyclo(leu-pro)	Peptide	#N/A	#N/A	-34.3219	8.55178	5.98451e-05	0.00071042	2354	-27.3364	10.3138	0.00809187	1529	-49.6906	15.2981	0.00118704	#N/A	#N/A	#N/A	#N/A	-30.3396	8.68119	0.000474294	0.00448234
glucose	Carbohydrate	HMDB00122	C00031	-30.6508	7.66171	6.32021e-05	0.000726824	2354	-37.0825	9.49565	9.68104e-05	1529	-21.009	18.0314	0.24415	859	-16.1255	18.6692	0.387971	-38.6914	7.67263	4.58805e-07	1.6884e-05
1,3-dimethylurate	Xenobiotics	HMDB01857	#N/A	-33.2133	8.37829	7.36407e-05	0.000821205	2354	-27.9621	10.819	0.00981084	1529	-41.0805	13.2424	0.00195643	#N/A	#N/A	#N/A	#N/A	-12.4109	12.1789	0.308176	0.495236
biliverdin	Cofactors and Vitamins	HMDB01008	C00500	30.9965	7.89032	8.55051e-05	0.000925467	2354	31.0228	11.5181	0.00712344	1529	28.0404	13.5247	0.0383153	859	36.2167	18.084	0.045529	26.3864	7.84897	0.000774457	0.00606383
phenylalanylphenylalanine	Peptide	#N/A	#N/A	-33.0305	8.53028	0.000107881	0.00113429	2354	-34.9396	10.322	0.000723595	1529	-28.9179	15.1501	0.0564819	#N/A	#N/A	#N/A	#N/A	-29.3539	8.54551	0.000592538	0.00505717
erythritol	Xenobiotics	HMDB02994	C00503	-32.1078	8.34299	0.000118854	0.00121495	2354	-26.0672	11.3426	0.0216403	1529	-46.682	16.1288	0.00385425	859	-28.8084	19.0696	0.131239	-30.5808	8.31439	0.00023502	0.00270273
stearoyl sphingomyelin	Lipid	HMDB01348	C00550	-33.1686	8.6625	0.000128673	0.00127978	2354	-28.5329	10.3981	0.00611483	1529	-43.6837	15.6605	0.0053464	#N/A	#N/A	#N/A	#N/A	-28.898	8.7724	0.000987054	0.00726471
alpha-hydroxyisovalerate	Amino Acid	HMDB00407	#N/A	-29.556	7.88886	0.000179286	0.00170213	2354	-26.122	10.4183	0.0122324	1529	-17.3603	15.6781	0.268341	859	-58.7104	18.9423	0.0020031	-30.697	8.24717	0.000197555	0.00234516
gamma-glutamylvaline	Peptide	HMDB11172	#N/A	29.4564	7.86551	0.000180388	0.00170213	2354	27.7745	10.2293	0.00667272	1529	48.7883	15.0705	0.00123264	859	-1.86552	21.2991	0.930226	21.7196	7.8841	0.00587176	0.0284317
gamma-tocopherol	Cofactors and Vitamins	HMDB01492	C02483	-29.0259	7.78927	0.000194232	0.00178693	2354	-22.9805	10.33	0.0262005	1529	-34.2764	15.6327	0.0284869	859	-40.6765	18.2011	0.0256878	-29.7317	7.67256	0.000106595	0.00156908
N-acetyl-beta-alanine	Nucleotide	#N/A	C01073	-31.9958	8.6139	0.000203661	0.00182798	2354	-30.0148	10.3021	0.0036084	1529	-36.5983	15.7035	0.0199059	#N/A	#N/A	#N/A	#N/A	-30.8968	8.67248	0.000367169	0.00375329
beta-hydroxyisovaleroylcarnitine	Amino Acid	#N/A	#N/A	-32.3917	8.79025	0.000228741	0.00200421	2354	-39.835	10.672	0.000193973	1529	-16.6872	15.5015	0.281877	#N/A	#N/A	#N/A	#N/A	-30.3688	8.85512	0.000604662	0.00505717
N-acetylphenylalanine	Amino Acid	HMDB00512	C03519	-31.43	8.56877	0.000244484	0.00209233	2354	-32.2349	10.1879	0.00157586	1529	-29.4838	15.8412	0.0629083	#N/A	#N/A	#N/A	#N/A	-31.2989	8.61007	0.000277812	0.00300691
glycerate	Carbohydrate	HMDB00139	C00258	28.86	7.91143	0.000264407	0.00221141	2354	36.7854	10.821	0.000686551	1529	43.0934	15.2434	0.00476026	859	-12.2947	17.8656	0.491531	21.77	7.9867	0.00641489	0.0302651
isovalerylcarnitine	Amino Acid	HMDB00688	#N/A	-30.3211	8.41686	0.000315268	0.00257819	2354	-27.469	10.8718	0.0115817	1529	-50.2952	17.8619	0.00492891	859	-15.0575	19.9175	0.449863	-36.5776	8.3798	1.27142e-05	0.000275225
1-palmitoylglycerol (1-monopalmitin)	Lipid	HMDB31074	#N/A	-27.7952	7.73736	0.00032772	0.00262176	2354	-37.2579	10.7177	0.000517654	1529	-24.0613	14.307	0.0928162	859	-7.19091	17.9237	0.688377	-26.4916	7.71706	0.000597255	0.00505717
7-alpha-hydroxy-3-oxo-4-cholestenoate (7-Hoca)	Lipid	HMDB12458	C17337	-27.5779	7.78037	0.000393279	0.00307929	2354	-11.0452	10.9076	0.31135	1529	-34.254	14.0405	0.0148154	859	-62.1267	18.1313	0.000640897	-20.9916	7.78406	0.0070021	0.0322097
threonine	Amino Acid	HMDB00167	C00188	26.8838	7.74249	0.000516138	0.00395705	2354	24.5716	10.6011	0.0205442	1529	47.0487	14.739	0.00144135	859	4.16586	17.7323	0.81432	16.8104	7.70901	0.0292121	0.0926727
indolelactate	Amino Acid	HMDB00671	C02043	-29.3731	8.50501	0.000553096	0.00415386	2354	-48.5348	11.3758	2.06462e-05	1529	4.22244	17.2623	0.806796	859	-16.4846	19.0998	0.388341	-29.8578	8.55248	0.000480989	0.00448234
taurochenodeoxycholate	Lipid	HMDB00951	C05465	-26.3565	7.66056	0.000580556	0.0042729	2354	-21.1401	10.4602	0.0433919	1529	-33.2248	14.4728	0.0218308	859	-31.1168	17.8837	0.0822299	-24.4123	7.73259	0.00159369	0.0110656
serotonin (5HT)	Amino Acid	HMDB00259	C00780	26.7205	7.78401	0.000597508	0.00431143	2354	36.5263	10.4317	0.000471389	1529	9.45657	15.1566	0.532772	859	21.67	18.3752	0.238606	20.4909	7.80249	0.00863441	0.0369472
creatinine	Amino Acid	HMDB00562	C00791	29.4624	8.69533	0.000703271	0.00497699	2354	15.68	12.4759	0.208943	1529	41.4914	14.8346	0.00522408	859	44.4758	21.0487	0.0348933	22.6762	8.66276	0.00885323	0.0374481
glycocholate	Lipid	HMDB00138	C01921	-25.8182	7.65181	0.000740513	0.00514168	2354	-22.1193	10.3872	0.0333186	1529	-29.7137	14.6113	0.0421651	859	-30.9461	17.883	0.0839095	-24.7728	7.62908	0.00116564	0.00824917
hippurate	Xenobiotics	HMDB00714	C01586	25.9594	7.74952	0.000808675	0.00551097	2354	8.87921	11.0433	0.421458	1529	29.2437	13.7741	0.0339082	859	64.5477	17.7308	0.000288719	23.6515	7.73145	0.00221983	0.0140844
N6-carbamoylthreonyladenosine	Nucleotide	HMDB41623	#N/A	-30.4505	9.19987	0.00093336	0.00624503	2354	-25.6174	10.9723	0.0196419	1529	-41.8913	16.8817	0.0131923	#N/A	#N/A	#N/A	#N/A	-28.9535	9.29475	0.00183923	0.0123061
arabonate	Cofactors and Vitamins	HMDB00539	C00878	-28.0697	8.52088	0.000986914	0.00648544	2354	-36.7491	9.98459	0.00023796	1529	-4.80471	16.347	0.768859	#N/A	#N/A	#N/A	#N/A	-28.5372	8.46966	0.000753464	0.00604766
phenylalanylleucine	Peptide	#N/A	#N/A	-27.8938	8.53569	0.00108347	0.00699501	2354	-20.5272	10.3662	0.0477972	1529	-43.4063	15.0426	0.00396256	#N/A	#N/A	#N/A	#N/A	-24.663	8.65315	0.00436948	0.022971
kynurenine	Amino Acid	HMDB00684	C00328	-27.9947	8.59813	0.0011303	0.00717155	2354	-36.045	11.642	0.00198398	1529	-9.55909	16.0489	0.551515	859	-33.3702	21.007	0.11254	-29.153	8.65476	0.000755958	0.00604766
aspartylphenylalanine	Peptide	HMDB00706	#N/A	-25.1013	7.77896	0.00125175	0.00771289	2354	-17.7873	10.5037	0.0905074	1529	-29.761	15.1526	0.0497031	859	-39.909	17.9421	0.0263902	-22.1751	7.83834	0.00466854	0.0238614
gluconate	Xenobiotics	HMDB00625	C00257	-28.754	8.92441	0.0012732	0.00771289	2354	-28.6993	10.4166	0.00591202	1529	-28.905	17.3042	0.095046	#N/A	#N/A	#N/A	#N/A	-32.3412	8.84282	0.000254849	0.00284196
dimethylglycine	Amino Acid	HMDB00092	C01026	-27.8344	8.64218	0.0012785	0.00771289	2354	-26.435	10.5724	0.0124743	1529	-30.6524	15.0029	0.0412152	#N/A	#N/A	#N/A	#N/A	-23.4008	8.70658	0.00719417	0.0326846
scyllo-inositol	Lipid	HMDB06088	C06153	24.8263	7.80643	0.00147156	0.00873444	2354	15.6663	10.7582	0.145465	1529	61.4855	14.5519	2.52917e-05	859	-6.01611	18.1163	0.739909	20.0642	7.79336	0.0100377	0.041043
lysylisoleucine	Peptide	#N/A	#N/A	-26.7509	8.44845	0.00154353	0.00901617	2354	-8.62715	9.82745	0.380108	1529	-78.0793	16.5385	2.56296e-06	#N/A	#N/A	#N/A	#N/A	-23.3065	8.57005	0.00653746	0.030453
piperine	Xenobiotics	HMDB29377	C03882	-24.985	7.9648	0.00170729	0.00981693	2354	-25.7723	10.2176	0.0117234	1529	-17.4664	17.3829	0.315151	859	-31.0157	18.6489	0.0966547	-22.6251	7.96971	0.00452706	0.0234642
2-hydroxy-3-methylvalerate	Amino Acid	HMDB00317	#N/A	-26.8401	8.87813	0.00250143	0.014162	2354	-31.2928	10.4525	0.00278411	1529	-15.308	16.8214	0.36295	#N/A	#N/A	#N/A	#N/A	-26.8781	9.31145	0.0038947	0.0209717
pyroglutamylglycine	Peptide	#N/A	#N/A	-23.1273	7.69825	0.00266255	0.0148457	2354	-21.678	10.4177	0.0375521	1529	-22.9138	14.6932	0.119092	859	-27.8647	18.1738	0.125592	-22.8107	7.66489	0.00292041	0.0167924
glycochenodeoxycholate	Lipid	HMDB00637	C05466	-22.7656	7.6359	0.00286946	0.0157606	2354	-17.5353	10.4078	0.0921549	1529	-37.3805	14.4061	0.00955675	859	-15.6255	17.9595	0.384524	-24.0618	7.69426	0.00176453	0.0120249
leucine	Amino Acid	HMDB00687	C00123	-24.7487	8.32343	0.0029454	0.0159398	2354	-23.5091	10.6086	0.0267838	1529	-35.7268	16.6284	0.031829	859	-9.90017	22.7502	0.663551	-31.7126	8.29491	0.000131767	0.00182855
HWESASLLR	Peptide	#N/A	#N/A	-25.3011	8.55658	0.00310729	0.0165722	2354	-29.6257	10.8533	0.00638777	1529	-18.1987	13.909	0.190933	#N/A	#N/A	#N/A	#N/A	-28.1814	8.53574	0.000961428	0.00722052
theophylline	Xenobiotics	HMDB01889	C07130	-22.4539	7.61593	0.00319541	0.0167987	2354	-19.2916	10.0856	0.0558978	1529	-30.3778	14.8977	0.0416145	859	-20.8654	18.5567	0.261155	-6.45745	8.95334	0.470766	0.656219
3-methyl catechol sulfate (1)	Xenobiotics	#N/A	#N/A	-27.8391	9.55972	0.00358981	0.0182755	2354	-40.1476	11.7745	0.000661373	1529	-4.03322	16.375	0.805481	#N/A	#N/A	#N/A	#N/A	-31.996	9.81665	0.00111663	0.00805728
leucylleucine	Peptide	HMDB28933	C11332	-22.2739	7.656	0.00362192	0.0182755	2354	-23.1096	9.82651	0.0187673	1529	-31.1831	16.7523	0.0628775	859	-9.41213	17.8425	0.597977	-23.2259	7.65389	0.00240913	0.0150265
arabinose	Carbohydrate	HMDB00646	C00216	-22.4084	7.71898	0.00369574	0.0182755	2354	-26.9019	10.3121	0.00914444	1529	-5.66471	15.2766	0.710832	859	-31.9378	17.9763	0.0759836	-19.3352	7.70052	0.0120427	0.0471123
N6-acetyllysine	Amino Acid	HMDB00206	C02727	-25.7401	8.8688	0.00370402	0.0182755	2354	-31.3979	10.6683	0.00328134	1529	-13.0821	15.9572	0.412444	#N/A	#N/A	#N/A	#N/A	-31.0955	8.79323	0.000405778	0.00403585
3-methylxanthine	Xenobiotics	HMDB01886	C16357	-31.3533	10.8093	0.00372462	0.0182755	#N/A	#N/A	#N/A	#N/A	1529	-30.3941	13.4241	0.0237065	859	-33.1219	18.2286	0.0695659	-22.9272	10.7356	0.0327102	0.101154
1,7-dimethylurate	Xenobiotics	HMDB11103	C16356	-22.6372	7.82466	0.00381515	0.0184734	2354	-24.038	11.0353	0.0294852	1529	-39.3893	13.8091	0.00439778	859	11.8911	18.6422	0.523739	-15.428	7.87833	0.0501961	0.137875
glucuronate	Carbohydrate	HMDB00127	C00191	-25.199	8.75914	0.00401626	0.0191946	2354	-13.3034	10.7849	0.217507	1529	-48.2505	15.0132	0.00133718	#N/A	#N/A	#N/A	#N/A	-22.1048	9.00817	0.0141332	0.0520103
2-aminoheptanoate	Lipid	#N/A	#N/A	-24.6635	8.59688	0.00411915	0.019434	2354	-15.8844	10.342	0.124694	1529	-44.2952	15.4653	0.0042387	#N/A	#N/A	#N/A	#N/A	-27.0749	8.7367	0.00194185	0.01258
valylphenylalanine	Peptide	#N/A	#N/A	24.0741	8.40766	0.0041919	0.0195268	2354	22.6846	9.98599	0.0231987	1529	27.4574	15.5824	0.0782581	#N/A	#N/A	#N/A	#N/A	23.158	8.42353	0.00597414	0.0285518
glutarylcarnitine (C5)	Amino Acid	HMDB13130	#N/A	23.3386	8.17547	0.00430764	0.0198151	2354	19.7279	11.1761	0.0776619	1529	33.5339	15.3544	0.0291158	859	18.0553	19.1964	0.3472	25.2498	8.15045	0.00194854	0.01258
quinate	Xenobiotics	HMDB03072	C00296	21.9501	7.94209	0.00571372	0.0259586	2354	-0.0443249	11.4828	0.99692	1529	39.3827	13.7832	0.00433114	859	46.9166	18.2396	0.0102739	24.3311	8.1206	0.00273348	0.0162246
indolepropionate	Amino Acid	HMDB02302	#N/A	21.3247	7.7853	0.00616074	0.0276482	2354	9.92464	10.7604	0.356454	1529	52.1734	14.4111	0.000303881	859	4.88821	18.116	0.787358	15.9207	7.66686	0.0378416	0.115089
1-docosahexaenoylglycerophosphocholine (22:6n3)*	Lipid	HMDB10404	#N/A	23.431	8.5742	0.0062812	0.0278492	2354	0.264326	10.4075	0.97974	1529	72.3727	15.1271	1.88298e-06	#N/A	#N/A	#N/A	#N/A	22.253	8.60204	0.00968326	0.0400387
glycylvaline	Peptide	HMDB28854	#N/A	-20.9695	7.71285	0.00655238	0.0287056	2354	-19.1937	10.4224	0.0656626	1529	-26.5635	14.9151	0.0751164	859	-18.1397	17.9344	0.312092	-22.8519	7.7182	0.00306854	0.0173727
2-hydroxybutyrate (AHB)	Amino Acid	HMDB00008	C05984	-21.0166	7.75339	0.00671557	0.0290745	2354	-29.9308	10.2871	0.00365357	1529	-6.56521	15.2374	0.66663	859	-13.3745	18.6403	0.473259	-20.4161	7.76485	0.00855611	0.0369472
epiandrosterone sulfate	Lipid	HMDB00365	C07635	22.7476	8.42943	0.00696328	0.0297964	2354	13.5031	12.1005	0.264575	1529	38.077	14.9416	0.0109202	859	20.7481	19.0184	0.275605	15.5945	8.47063	0.0656197	0.168867
2-aminobutyrate	Amino Acid	HMDB00650	C02261	20.691	7.69832	0.00719405	0.03043	2354	-1.66635	10.5218	0.874178	1529	63.6811	14.5972	1.37252e-05	859	20.7517	17.8237	0.244641	13.1172	7.69486	0.0882568	0.210899
mannitol	Carbohydrate	HMDB00765	C00392	-20.079	7.65351	0.008703	0.0363943	2354	-14.8482	10.4854	0.156882	1529	-27.3534	14.2961	0.0558928	859	-23.9662	18.0092	0.183621	-20.6019	7.47402	0.00584302	0.0284317
4-androsten-3beta,17beta-diol disulfate (1)	Lipid	HMDB03818	C04295	-23.815	9.1142	0.0089763	0.0371155	2354	-35.9939	11.4364	0.00166848	1529	-2.61532	15.0886	0.862414	#N/A	#N/A	#N/A	#N/A	-30.9314	9.24778	0.000823621	0.00631442
1-stearoylglycerol (1-monostearin)	Lipid	HMDB31075	D01947	-20.0419	7.72443	0.00946987	0.0387212	2354	-11.5157	10.4769	0.271813	1529	-20.3586	14.8266	0.169922	859	-44.6308	17.9594	0.0131439	-19.3445	7.81271	0.0132853	0.0502536
caffeine	Xenobiotics	HMDB01847	C07481	-20.107	7.76182	0.00958353	0.0387554	2354	-12.2909	10.5294	0.243212	1529	-41.5843	14.5902	0.00442891	859	-9.55865	18.6295	0.60802	-16.8628	7.72618	0.0290691	0.0926727
1,3,7-trimethylurate	Xenobiotics	HMDB02123	C16361	-21.7505	8.5382	0.0108519	0.0434075	2354	-14.1161	10.7114	0.187677	1529	-35.0548	14.1402	0.0132799	#N/A	#N/A	#N/A	#N/A	-22.806	8.54906	0.00763802	0.0342779
inosine	Nucleotide	HMDB00195	C00294	19.7726	7.81877	0.0114433	0.0451211	2354	15.1387	10.0003	0.130206	1529	35.0687	17.25	0.0422305	859	18.0817	18.2642	0.322452	21.5528	7.73111	0.00530679	0.0263905
propionylcarnitine	Lipid	HMDB00824	C03017	-20.1788	7.98733	0.0115255	0.0451211	2354	-32.3898	10.7111	0.00252213	1529	-3.80456	15.4836	0.805936	859	-6.49634	18.9416	0.731709	-20.3545	8.08976	0.0118666	0.046956
hypoxanthine	Nucleotide	HMDB00157	C00262	19.5153	7.73906	0.0116804	0.045246	2354	24.7975	10.4987	0.0182606	1529	25.6915	14.9276	0.0854419	859	-4.60254	17.8564	0.79666	20.5324	7.75756	0.00812676	0.0360319
bradykinin	Peptide	HMDB04246	C00306	-21.5097	8.57857	0.012163	0.0466249	2354	-25.7848	10.9966	0.019121	1529	-14.8631	13.7116	0.278546	#N/A	#N/A	#N/A	#N/A	-22.3936	8.49237	0.00836644	0.036653
2-oleoylglycerophosphocholine*	Lipid	HMDB61701	#N/A	19.5108	7.82991	0.0127086	0.0482141	2354	3.69714	10.7977	0.732079	1529	47.8196	14.6198	0.00109628	859	20.5547	18.0907	0.256193	19.7278	7.87088	0.0121957	0.0471123
catechol sulfate	Xenobiotics	HMDB59724	C00090	19.3569	7.78341	0.0128846	0.048383	2354	2.85042	10.8161	0.792161	1529	29.962	14.3589	0.0370871	859	48.1992	17.9356	0.00734367	14.472	7.78559	0.0630527	0.163404
arginylphenylalanine	Peptide	#N/A	#N/A	21.1228	8.53709	0.013352	0.0495287	2354	19.0033	9.88653	0.054709	1529	27.3361	16.9274	0.10654	#N/A	#N/A	#N/A	#N/A	14.3249	8.48356	0.091307	0.214019
hydroxybutyrylcarnitine*	Lipid	HMDB13127	#N/A	-21.1921	8.57496	0.0134589	0.0495287	2354	-22.5752	10.5859	0.0330646	1529	-18.5527	14.6234	0.204744	#N/A	#N/A	#N/A	#N/A	-19.1237	8.69239	0.0278035	0.0905458
succinylcarnitine	Energy	#N/A	#N/A	-19.9048	8.12233	0.0142608	0.05196	2354	-18.4484	10.8226	0.0883975	1529	-30.1004	16.3894	0.0664687	859	-11.0962	18.578	0.550483	-13.5242	8.14208	0.096709	0.222431
stearidonate (18:4n3)	Lipid	HMDB06547	C16300	-19.0298	7.78486	0.014507	0.052339	2354	-22.9096	10.8499	0.0348345	1529	-17.4889	14.2967	0.221414	859	-10.865	17.9219	0.544517	-19.3023	7.81533	0.0135191	0.0502536
proline	Amino Acid	HMDB00162	C00148	-19.2766	7.94953	0.015314	0.0547141	2354	-19.033	10.8166	0.0786036	1529	-12.5459	14.8235	0.397491	859	-31.2773	19.1533	0.102842	-24.2148	8.00863	0.00249802	0.0153212
threonate	Cofactors and Vitamins	HMDB00943	C01620	19.1642	7.96872	0.0161758	0.056824	2354	22.2383	10.9362	0.0421196	1529	23.9861	15.0547	0.111311	859	3.37097	18.3353	0.854174	16.0223	8.02681	0.0459232	0.128647
docosahexaenoate (DHA, 22:6n3)	Lipid	HMDB02183	C06429	18.6665	7.76453	0.0162134	0.056824	2354	2.79405	10.4174	0.788561	1529	60.2542	15.1687	7.45309e-05	859	7.27067	18.1784	0.689286	14.7984	7.75221	0.0562712	0.150058
alpha-hydroxyisocaproate	Amino Acid	HMDB00746	C03264	-22.1217	9.28434	0.0171868	0.0596675	2354	-24.0388	11.1798	0.0316419	1529	-17.8614	16.666	0.284014	#N/A	#N/A	#N/A	#N/A	-22.1064	9.41393	0.0188609	0.0661028
sebacate (decanedioate)	Lipid	HMDB00792	C08277	21.1382	8.8977	0.017516	0.0602418	2354	29.1375	10.6124	0.00608615	1529	2.20811	16.3255	0.892428	#N/A	#N/A	#N/A	#N/A	17.1573	9.03679	0.0576167	0.15145
uridine	Nucleotide	HMDB00296	C00299	18.3512	7.76772	0.0181521	0.0618515	2354	13.8192	10.7541	0.198911	1529	34.3895	14.3549	0.0167112	859	5.77918	18.0368	0.748736	8.27439	7.74314	0.285246	0.467309
glutamate	Amino Acid	HMDB00148	C00025	-18.7623	8.07328	0.0201256	0.067947	2354	-18.7983	11.1187	0.0910291	1529	-1.45639	14.3645	0.919256	859	-53.4823	20.3816	0.00884562	-24.2557	8.13261	0.00285885	0.0166993
serine	Amino Acid	HMDB00187	C00065	17.8448	7.72045	0.0208126	0.0696277	2354	29.0521	10.3188	0.00491171	1529	-0.351845	15.0993	0.981412	859	9.3623	18.2599	0.608277	14.6518	7.70717	0.0572935	0.15145
1-oleoylglycerophosphoethanolamine	Lipid	HMDB11506	#N/A	-17.9017	7.78864	0.0215366	0.0714005	2354	-27.5032	10.9439	0.0120341	1529	-3.87397	13.8887	0.780336	859	-15.3792	18.4085	0.403705	-15.7619	7.7812	0.0428023	0.123057
palmitoleate (16:1n7)	Lipid	HMDB03229	C08362	-18.5785	8.16939	0.0229564	0.0751563	2354	-14.6596	11.4109	0.199023	1529	-28.4159	15.1316	0.0605851	859	-14.1963	18.4543	0.441948	-13.5904	8.24983	0.0994849	0.227394
cis-4-decenoyl carnitine	Lipid	#N/A	#N/A	-19.8377	8.73085	0.0230779	0.0751563	2354	-27.0147	10.6892	0.0115601	1529	-5.45275	15.1331	0.718659	#N/A	#N/A	#N/A	#N/A	-17.2785	8.82358	0.0502046	0.137875
glycoursodeoxycholate	Lipid	HMDB00708	#N/A	-19.2181	8.49679	0.0237093	0.0764882	2354	-13.4041	10.7982	0.214609	1529	-28.6707	13.7685	0.0374797	#N/A	#N/A	#N/A	#N/A	-21.3125	8.62927	0.0135193	0.0502536
azelate (nonanedioate)	Lipid	HMDB00784	C08261	20.0759	8.89375	0.0239891	0.0764882	2354	24.6762	10.5565	0.0194949	1529	8.8244	16.5093	0.593068	#N/A	#N/A	#N/A	#N/A	18.7907	9.09233	0.038767	0.116936
adrenate (22:4n6)	Lipid	HMDB02226	C16527	-17.3832	7.70747	0.0241104	0.0764882	2354	-19.1692	10.6073	0.0708643	1529	-17.2014	14.4279	0.233357	859	-12.6089	17.8402	0.479907	-17.4429	7.67941	0.023124	0.0795293
methionine sulfoxide	Amino Acid	HMDB02005	C02989	19.0444	8.54475	0.0258285	0.0812385	2354	18.7989	10.1672	0.0645869	1529	19.6348	15.7674	0.213222	#N/A	#N/A	#N/A	#N/A	15.475	8.67902	0.0745801	0.186704
cortisone	Lipid	HMDB02802	C00762	17.3921	7.85334	0.0267864	0.0835372	2354	19.2448	10.6715	0.0714562	1529	11.1999	15.1874	0.460964	859	20.8069	17.9678	0.247186	10.0495	7.9451	0.205918	0.378889
pantothenate	Cofactors and Vitamins	HMDB00210	C00864	-17.2812	7.81829	0.0270806	0.0837449	2354	-14.3637	10.9451	0.189536	1529	-26.0152	14.0925	0.0650828	859	-10.6891	18.3281	0.559908	-19.4263	7.75905	0.0122902	0.0471123
alpha-ketoglutarate	Energy	HMDB00208	C00026	-25.5251	11.6536	0.0285017	0.0874052	#N/A	#N/A	#N/A	#N/A	1529	-23.5112	15.2544	0.123459	859	-28.3479	18.06	0.116871	-22.4257	11.5369	0.0519172	0.140482
N-methylproline	Amino Acid	#N/A	#N/A	18.4139	8.42011	0.0287503	0.087439	2354	24.6	10.1903	0.0158525	1529	5.10103	14.9491	0.732981	#N/A	#N/A	#N/A	#N/A	12.7994	8.39011	0.127125	0.273578
pelargonate (9:0)	Lipid	HMDB00847	C01601	16.4325	7.72419	0.0333866	0.0997954	2354	28.7155	10.1548	0.00472722	1529	13.1806	15.986	0.409779	859	-17.3392	17.8167	0.330734	16.9346	7.74403	0.0287579	0.0926727
citrulline	Amino Acid	HMDB00904	C00327	16.8274	7.91842	0.0335788	0.0997954	2354	25.1053	11.0928	0.0237143	1529	8.14665	14.5379	0.575309	859	8.34949	17.9884	0.642653	18.7096	7.9092	0.0180031	0.0649523
2-linoleoylglycerophosphocholine*	Lipid	#N/A	#N/A	16.8006	7.90795	0.0336267	0.0997954	2354	5.10954	10.9203	0.639905	1529	43.6053	14.7497	0.00316114	859	8.43352	18.2307	0.64377	16.291	7.92009	0.0396938	0.117801
N-acetylcarnosine	Peptide	HMDB12881	#N/A	-23.4074	11.0893	0.0347882	0.102417	2354	-24.4914	13.3894	0.0675018	1529	-21.0398	19.7877	0.287827	#N/A	#N/A	#N/A	#N/A	-33.3602	11.1338	0.00273272	0.0162246
thymol sulfate	Xenobiotics	HMDB01878	C09908	-16.058	7.6306	0.0353416	0.103037	2354	-17.4198	10.3862	0.0936379	1529	-16.4282	14.5512	0.259079	859	-11.5407	17.7288	0.515252	-13.1798	7.62755	0.0840023	0.202045
dehydroisoandrosterone sulfate (DHEA-S)	Lipid	HMDB01032	C04555	17.7726	8.45537	0.035559	0.103037	2354	10.6212	11.932	0.37348	1529	26.8608	15.1266	0.0759767	859	21.8266	19.6378	0.266688	10.304	8.51762	0.226384	0.402461
malate	Energy	HMDB00156	C00149	-16.1964	7.79684	0.0377741	0.1086	2354	-15.4357	10.6525	0.147465	1529	-19.0197	14.8176	0.199481	859	-14.1995	18.0104	0.430681	-12.0014	7.84718	0.126166	0.273113
1-linoleoylglycerophosphocholine (18:2n6)	Lipid	HMDB10386	C04100	18.3706	8.96853	0.0405265	0.11561	2354	12.203	11.1896	0.275578	1529	29.4509	14.9979	0.0497509	#N/A	#N/A	#N/A	#N/A	19.3973	9.02377	0.0315886	0.0985136
cortisol	Lipid	HMDB00063	C00735	15.816	7.83341	0.0434832	0.123091	2354	1.68401	11.0962	0.879386	1529	14.8256	14.089	0.292838	859	53.9922	17.8539	0.0025689	12.7493	7.82046	0.103049	0.234087
phenylacetylglutamine	Amino Acid	HMDB06344	C04148	-15.9198	7.95209	0.045289	0.126613	2354	-25.0261	11.0573	0.0237075	1529	-6.25654	14.7704	0.671927	859	-6.02563	18.1039	0.73934	-17.3468	7.86522	0.0274185	0.0900895
1,6-anhydroglucose	Xenobiotics	HMDB00640	#N/A	-17.3905	8.70503	0.0457432	0.126613	2354	-9.61221	11.3439	0.396888	1529	-28.5314	13.5762	0.0357557	#N/A	#N/A	#N/A	#N/A	-12.0504	9.06875	0.183921	0.34897
pyroglutamine*	Amino Acid	#N/A	#N/A	18.7702	9.39636	0.0457595	0.126613	2354	11.845	12.8646	0.357276	1529	42.8354	17.6474	0.015328	859	1.6777	21.9649	0.939134	26.6024	9.53821	0.00528645	0.0263905
gamma-glutamylisoleucine*	Peptide	HMDB11170	#N/A	15.2179	7.76677	0.0500701	0.136506	2354	22.4691	10.271	0.028796	1529	13.0047	15.1081	0.389499	859	-6.5097	19.1839	0.734444	8.89668	7.77503	0.252515	0.434231
1-stearoylglycerophosphoethanolamine	Lipid	HMDB11130	#N/A	-15.0406	7.67652	0.0500769	0.136506	2354	-23.0686	10.7416	0.0318479	1529	-7.68119	13.8958	0.580502	859	-4.96837	17.8919	0.78132	-13.7793	7.67784	0.0727042	0.184518
guanosine	Nucleotide	HMDB00133	C00387	15.1818	7.76348	0.0505197	0.1367	2354	6.9771	10.0877	0.489232	1529	34.1934	16.4839	0.0382159	859	18.6371	18.0055	0.30093	17.1674	7.70661	0.0259058	0.0866667
1-arachidonoylglycerophosphoinositol*	Lipid	HMDB61690	#N/A	-14.9831	7.68372	0.0511788	0.137473	2354	-4.68087	10.5204	0.656409	1529	-20.2451	14.4313	0.160863	859	-36.8523	17.9577	0.0404598	-17.2364	7.67737	0.0247621	0.0836004
2-hydroxyoctanoate	Lipid	HMDB02264	#N/A	-16.6521	8.62183	0.0534355	0.142495	2354	-7.40822	10.4619	0.478945	1529	-36.2203	15.2216	0.0174579	#N/A	#N/A	#N/A	#N/A	-7.24362	8.72832	0.406596	0.600914
7-methylguanine	Nucleotide	HMDB00897	C02242	-14.76	7.76994	0.0574821	0.152183	2354	-24.9937	10.7384	0.0200228	1529	-5.10783	14.4984	0.72466	859	-1.09643	17.8611	0.951066	-16.1936	7.85685	0.039296	0.117569
citrate	Energy	HMDB00094	C00158	14.8899	7.86016	0.0581786	0.152927	2354	14.9762	10.7546	0.163892	1529	21.0199	14.8174	0.156221	859	5.28745	18.3021	0.77273	13.6994	7.82378	0.0799475	0.196138
theobromine	Xenobiotics	HMDB02825	C07480	-14.6838	7.77963	0.0590983	0.154242	2354	14.1299	11.1405	0.204802	1529	-42.7271	13.6018	0.00171466	859	-41.0163	18.0768	0.0235196	-14.935	7.68087	0.0518418	0.140482
5alpha-androstan-3beta,17beta-diol disulfate	Lipid	HMDB00493	C12525	-18.6181	9.88824	0.0597205	0.154706	2354	-40.6726	12.4816	0.00113562	1529	18.5538	16.2042	0.252391	#N/A	#N/A	#N/A	#N/A	-28.8314	9.97664	0.00385379	0.0209717
3-methyl-2-oxovalerate	Amino Acid	HMDB03736	C00671	-14.727	7.83516	0.0601628	0.154706	2354	-10.7977	10.4953	0.303675	1529	-12.6948	14	0.364674	859	-36.5573	21.7754	0.0935526	-22.5458	7.81877	0.00393219	0.0209717
p-cresol sulfate	Amino Acid	HMDB11635	C01468	14.7405	7.85551	0.0605939	0.154706	2354	12.6562	11.0055	0.250268	1529	19.4694	14.3163	0.174051	859	12.8301	18.0485	0.477362	18.4532	7.83768	0.0185518	0.0656448
4-androsten-3beta,17beta-diol disulfate (2)	Lipid	HMDB03818	C04295	-17.6432	9.41573	0.0609574	0.154706	2354	-27.3589	11.9186	0.0217938	1529	-1.5122	15.3575	0.921575	#N/A	#N/A	#N/A	#N/A	-28.0472	9.51389	0.00319813	0.017832
glycocholenate sulfate*	Lipid	#N/A	#N/A	-16.5045	8.84622	0.0620815	0.156479	2354	-19.0363	10.7234	0.0759924	1529	-11.1112	15.6513	0.477863	#N/A	#N/A	#N/A	#N/A	-21.1221	8.96665	0.0184914	0.0656448
1-margaroylglycerophosphocholine (17:0)	Lipid	HMDB12108	C04230	14.3977	7.76429	0.0636895	0.15944	2354	3.69206	10.4919	0.724949	1529	29.7223	14.9639	0.0471838	859	23.8825	18.1431	0.188416	19.9587	7.83567	0.0108604	0.043919
1-methylurate	Xenobiotics	HMDB03099	C16359	-14.4378	7.84729	0.0657918	0.16359	2354	-20.7452	11.0718	0.0610963	1529	-19.0366	13.9747	0.173331	859	10.8938	18.3778	0.553495	-0.179484	8.10185	0.982326	0.995856
leucylglutamate	Peptide	#N/A	#N/A	15.5278	8.48052	0.067101	0.164954	2354	16.8177	9.8935	0.0892871	1529	11.9545	16.4666	0.467958	#N/A	#N/A	#N/A	#N/A	11.1132	8.33119	0.182228	0.34897
suberate (octanedioate)	Lipid	HMDB00893	C08278	16.3259	8.9208	0.0672367	0.164954	2354	25.7481	10.675	0.0159423	1529	-5.48682	16.2423	0.735553	#N/A	#N/A	#N/A	#N/A	13.0731	9.10617	0.151108	0.305536
palmitate (16:0)	Lipid	HMDB00220	C00249	-14.3168	7.84494	0.0680057	0.165736	2354	-14.8984	10.6793	0.163127	1529	-14.7097	15.0637	0.328972	859	-12.0941	18.0376	0.502726	-9.09203	7.86491	0.247671	0.429919
3-methylhistidine	Amino Acid	HMDB00479	C01152	-13.8998	7.67689	0.0702018	0.169962	2354	-32.046	10.7786	0.00297795	1529	10.9064	13.8346	0.430621	859	-5.42085	17.8581	0.761545	-15.1726	7.60889	0.0461451	0.128647
1-oleoylglycerol (1-monoolein)	Lipid	HMDB11567	#N/A	-14.0331	7.7831	0.0713844	0.171696	2354	-20.3762	10.9813	0.0636462	1529	-0.556954	13.9338	0.968121	859	-19.5182	18.0635	0.280212	-15.6696	7.79002	0.0442728	0.1255
1-pentadecanoylglycerophosphocholine (15:0)*	Lipid	#N/A	#N/A	15.602	8.69687	0.0728165	0.174003	2354	12.546	10.9853	0.253541	1529	20.7336	14.2353	0.145464	#N/A	#N/A	#N/A	#N/A	14.1684	8.72445	0.104378	0.23435
1-palmitoylglycerophosphoinositol*	Lipid	HMDB61695	#N/A	-13.5156	7.75977	0.0815526	0.193622	2354	-2.88837	10.834	0.789799	1529	-23.6722	14.2709	0.0973682	859	-26.314	17.7398	0.138358	-11.1674	7.74146	0.149149	0.303242
N-acetylthreonine	Amino Acid	#N/A	C01118	-13.947	8.095	0.0849045	0.200287	2354	-4.28055	11.2037	0.702448	1529	-38.3086	15.237	0.0120336	859	-4.59697	18.2986	0.801705	-10.9132	8.08745	0.177211	0.343229
taurocholate	Lipid	HMDB00036	C05122	-13.2177	7.76088	0.0885453	0.206584	2354	-1.5705	10.2941	0.878756	1529	-25.7227	15.7565	0.102778	859	-32.1932	17.8517	0.071686	-11.2898	7.69956	0.142568	0.294748
DSGEGDFXAEGGGVR*	Peptide	#N/A	#N/A	-13.1907	7.74869	0.0886965	0.206584	2354	-8.14878	11.4899	0.478264	1529	-20.8939	12.786	0.102441	859	-10.1778	18.3699	0.579694	-11.8293	7.89575	0.134085	0.281962
stearate (18:0)	Lipid	HMDB00827	C01530	-13.1752	7.77226	0.0900467	0.20841	2354	-12.068	10.3968	0.245862	1529	-8.83663	15.4738	0.568038	859	-22.247	17.8847	0.213875	-7.46745	7.7918	0.337875	0.535939
2-hydroxyhippurate (salicylurate)	Xenobiotics	HMDB00840	C07588	-14.2444	8.44204	0.0915429	0.210549	2354	-9.56424	10.4125	0.358433	1529	-23.2222	14.4215	0.107553	#N/A	#N/A	#N/A	#N/A	-11.3086	8.77661	0.197573	0.370954
myristoleate (14:1n5)	Lipid	HMDB02000	C08322	-13.8048	8.23675	0.0937377	0.214018	2354	-10.9572	11.6125	0.345485	1529	-26.5707	14.7177	0.0712174	859	0.163279	19.2185	0.993223	-5.94306	8.30092	0.474021	0.658263
laurate (12:0)	Lipid	HMDB00638	C02679	13.3507	7.97737	0.0942142	0.214018	2354	22.9162	11.189	0.0406613	1529	6.64691	14.4254	0.645025	859	-1.77987	18.504	0.923394	12.1052	7.96761	0.128688	0.274591
butyrylcarnitine	Lipid	HMDB02013	C02862	-17.6393	10.5749	0.0953097	0.215178	#N/A	#N/A	#N/A	#N/A	1529	-12.9749	12.9857	0.317872	859	-26.8227	18.2209	0.14137	-16.0993	10.9444	0.14129	0.293755
2-aminooctanoate	Lipid	HMDB00991	#N/A	14.4345	8.76363	0.0995384	0.223354	2354	12.1334	10.9732	0.268959	1529	18.487	14.562	0.204446	#N/A	#N/A	#N/A	#N/A	22.5949	8.91193	0.0112335	0.0449338
cysteine	Amino Acid	HMDB00574	C00097	12.6794	7.77668	0.103009	0.229742	2354	12.8429	10.6553	0.228205	1529	12.8027	14.7602	0.385874	859	12.0399	17.853	0.500248	5.69181	7.78701	0.464818	0.653339
1-oleoylglycerophosphocholine (18:1)	Lipid	HMDB02815	#N/A	14.0979	8.68445	0.104514	0.230888	2354	-3.84699	10.8062	0.721875	1529	46.8241	14.5932	0.00136168	#N/A	#N/A	#N/A	#N/A	13.1922	8.77372	0.132683	0.280616
dodecanedioate	Lipid	HMDB00623	C02678	12.6539	7.80087	0.104778	0.230888	2354	11.9333	10.4454	0.253387	1529	0.921806	15.6291	0.952976	859	29.8688	17.7508	0.0928069	10.0194	7.83534	0.200988	0.375449
pyruvate	Carbohydrate	HMDB00243	C00022	-12.411	7.68559	0.106345	0.231972	2354	2.02054	10.4855	0.847212	1529	-30.5402	14.436	0.0345458	859	-26.9937	18.1499	0.137317	-14.2194	7.80216	0.0683789	0.174746
glutarate (pentanedioate)	Amino Acid	HMDB00661	C00489	14.054	8.70763	0.106531	0.231972	2354	15.5963	10.408	0.134138	1529	10.456	15.8966	0.510798	#N/A	#N/A	#N/A	#N/A	19.1874	8.83027	0.0297867	0.0936881
xanthine	Nucleotide	HMDB00292	C00385	-12.2607	7.68393	0.110571	0.239353	2354	9.10025	10.8445	0.401468	1529	-38.0384	13.7231	0.00564214	859	-26.5884	17.8922	0.137643	-11.8959	7.66872	0.120847	0.264712
3-indoxyl sulfate	Amino Acid	HMDB00682	#N/A	-12.5762	7.89896	0.111355	0.23964	2354	-21.1111	11.1	0.0573073	1529	2.10649	14.1739	0.881875	859	-13.8763	18.4633	0.452523	-13.8664	7.81015	0.0758256	0.188539
hexanoylcarnitine	Lipid	HMDB00705	#N/A	-12.3277	7.75695	0.112005	0.23964	2354	-18.0219	10.5848	0.0887707	1529	-8.45772	14.6838	0.564709	859	-1.56994	18.0892	0.93086	-5.7055	7.84269	0.466924	0.653339
4-guanidinobutanoate	Amino Acid	HMDB03464	C01035	-13.475	8.55185	0.115097	0.244832	2354	-20.8546	10.2008	0.0410256	1529	3.97799	15.6876	0.799858	#N/A	#N/A	#N/A	#N/A	-17.6034	8.57674	0.0401257	0.11813
4-methyl-2-oxopentanoate	Amino Acid	HMDB00695	C00233	-11.9275	7.76817	0.124678	0.263686	2354	-9.33592	9.96658	0.348998	1529	-25.5458	15.2774	0.0947055	859	2.60397	21.2245	0.902384	-18.4164	7.67431	0.0164064	0.0597777
1-palmitoylplasmenylethanolamine*	Lipid	#N/A	#N/A	-13.0053	8.5511	0.128287	0.268841	2354	-22.7632	10.0865	0.0241121	1529	11.9291	16.1235	0.459501	#N/A	#N/A	#N/A	#N/A	-10.8863	8.59535	0.205323	0.378889
arginylleucine	Peptide	#N/A	#N/A	-12.7551	8.40127	0.128954	0.268841	2354	-13.3132	9.07411	0.142465	1529	-9.40502	22.232	0.672327	#N/A	#N/A	#N/A	#N/A	-10.1106	8.47937	0.233112	0.410455
2-linoleoylglycerophosphoethanolamine*	Lipid	#N/A	#N/A	-11.8045	7.79124	0.129749	0.268841	2354	-7.37893	11.0936	0.50602	1529	2.55925	13.8678	0.853609	859	-46.9508	17.8225	0.00858372	-16.2309	7.77977	0.0369517	0.113319
phenyllactate (PLA)	Amino Acid	HMDB00779	C05607	-12.8875	8.51249	0.130037	0.268841	2354	-17.4409	11.5481	0.131107	1529	-8.11967	16.9475	0.631931	859	-6.66639	18.8311	0.723421	-8.15087	8.6068	0.343625	0.542721
HWESASXX*	Peptide	#N/A	#N/A	-11.4222	7.66075	0.135961	0.279518	2354	-7.93816	10.3401	0.442738	1529	-7.94995	14.7244	0.589335	859	-27.2319	18.0359	0.131449	-11.9823	7.48545	0.109432	0.244067
undecanedioate	Lipid	HMDB00888	#N/A	13.0848	8.81751	0.137822	0.281769	2354	18.2138	10.465	0.0819126	1529	0.532099	16.3716	0.974077	#N/A	#N/A	#N/A	#N/A	10.9277	8.96304	0.222769	0.401859
heptanoate (7:0)	Lipid	HMDB00666	C17714	11.2241	7.64717	0.142173	0.289059	2354	25.0902	9.97662	0.0119733	1529	6.95699	16.0155	0.664066	859	-27.6655	17.8049	0.120603	14.6655	7.68259	0.0562719	0.150058
10-heptadecenoate (17:1n7)	Lipid	HMDB60038	#N/A	-11.7673	8.05998	0.144299	0.29177	2354	-6.22615	11.1118	0.575316	1529	-28.4852	15.1229	0.0598128	859	-2.10843	18.5001	0.90929	-7.46109	8.11951	0.358143	0.558699
1,5-anhydroglucitol (1,5-AG)	Carbohydrate	HMDB02712	C07326	11.2528	7.829	0.150627	0.301633	2354	28.0233	10.6	0.00825546	1529	-0.307766	14.7376	0.983342	859	-22.9093	18.8612	0.224849	15.7936	7.85393	0.0443343	0.1255
1-docosapentaenoylglycerophosphocholine (22:5n3)*	Lipid	#N/A	#N/A	12.381	8.62782	0.151284	0.301633	2354	4.90848	10.5869	0.642952	1529	27.1577	14.8876	0.0683216	#N/A	#N/A	#N/A	#N/A	11.6844	8.63878	0.176198	0.343073
N1-Methyl-2-pyridone-5-carboxamide	Cofactors and Vitamins	HMDB04193	C05842	-12.6026	8.78981	0.151636	0.301633	2354	-22.0322	11.2911	0.0511423	1529	1.90173	14.0036	0.891995	#N/A	#N/A	#N/A	#N/A	-12.8897	8.87547	0.146424	0.299488
o-cresol sulfate	Amino Acid	#N/A	#N/A	-13.799	9.84792	0.161151	0.318836	2354	-20.771	12.2835	0.0909752	1529	-1.25491	16.4764	0.939298	#N/A	#N/A	#N/A	#N/A	-11.2714	10.2366	0.270858	0.453653
4-acetamidobutanoate	Amino Acid	HMDB03681	C02946	-11.1234	7.96087	0.162335	0.319462	2354	-0.522341	11.1745	0.962721	1529	-26.6856	14.4023	0.064094	859	-14.4698	18.4126	0.432166	-6.32366	7.96019	0.426956	0.621028
2-palmitoylglycerophosphoethanolamine*	Lipid	#N/A	#N/A	-11.932	8.56375	0.163526	0.320094	2354	-14.7153	10.8426	0.174856	1529	-7.31624	13.9626	0.600364	#N/A	#N/A	#N/A	#N/A	-16.096	8.55681	0.0599614	0.156495
2-arachidonoylglycerophosphoethanolamine*	Lipid	#N/A	#N/A	-11.7871	8.51923	0.166484	0.32416	2354	-13.9296	10.6093	0.189323	1529	-7.8977	14.2945	0.580688	#N/A	#N/A	#N/A	#N/A	-14.9901	8.58756	0.0808876	0.19713
phenol sulfate	Amino Acid	HMDB60015	C02180	-10.5063	7.66689	0.170579	0.32975	2354	-14.5622	10.5592	0.167995	1529	-6.26605	14.2227	0.65959	859	-5.53337	17.961	0.7581	-10.4303	7.65217	0.172867	0.340425
4-hydroxyhippurate	Xenobiotics	HMDB13678	#N/A	-11.8085	8.62865	0.171147	0.32975	2354	-8.51399	10.3392	0.410327	1529	-19.3685	15.6621	0.21641	#N/A	#N/A	#N/A	#N/A	-8.00156	8.78372	0.36232	0.562169
1-linoleoylglycerol (1-monolinolein)	Lipid	#N/A	#N/A	-10.5747	7.77721	0.173923	0.333352	2354	-5.18798	11.0579	0.638997	1529	-6.051	13.814	0.661425	859	-32.3299	17.9184	0.0715412	-11.7541	7.74462	0.129088	0.274591
erythronate*	Carbohydrate	HMDB00613	#N/A	-10.7947	8.06204	0.180584	0.344327	2354	-3.56777	10.6582	0.737848	1529	-15.6513	15.832	0.323023	859	-27.8584	19.6387	0.1564	-16.4161	8.04054	0.0411848	0.120286
glycylleucine	Peptide	HMDB00759	C02155	11.297	8.47154	0.182358	0.345917	2354	8.13956	9.6199	0.397574	1529	22.2042	17.8796	0.214474	#N/A	#N/A	#N/A	#N/A	9.69453	8.42135	0.249656	0.431331
ursodeoxycholate	Lipid	HMDB00946	C07880	-10.1182	7.66523	0.18683	0.352581	2354	9.49858	11.2565	0.398852	1529	-37.3511	12.8867	0.00380436	859	-7.16531	17.9435	0.689753	-11.3148	7.6906	0.141223	0.293755
myo-inositol	Lipid	HMDB00211	C00137	10.9838	8.34979	0.188358	0.353652	2354	-3.08707	11.4178	0.786896	1529	48.7669	15.8736	0.00216277	859	-4.55571	19.2314	0.8128	6.76575	8.34935	0.417749	0.614926
5alpha-pregnan-3beta,20alpha-diol disulfate	Lipid	#N/A	#N/A	-11.4345	8.7996	0.193793	0.362009	2354	-9.61996	10.9257	0.378685	1529	-14.7849	14.8459	0.319462	#N/A	#N/A	#N/A	#N/A	-8.44011	8.69215	0.331546	0.530474
caproate (6:0)	Lipid	HMDB00535	C01585	9.86498	7.63033	0.196058	0.364391	2354	22.771	10.0664	0.0237844	1529	3.30005	15.5226	0.831671	859	-21.8477	17.7977	0.219955	12.3551	7.6092	0.104439	0.23435
13-HODE + 9-HODE	Lipid	#N/A	#N/A	11.1428	8.67431	0.19894	0.366023	2354	13.7563	10.7145	0.199305	1529	6.17155	14.7772	0.676271	#N/A	#N/A	#N/A	#N/A	6.81915	8.77243	0.436959	0.628129
glycerophosphorylcholine (GPC)	Lipid	HMDB00086	C00670	9.92765	7.73259	0.199187	0.366023	2354	5.63043	10.3057	0.584884	1529	14.6968	15.3862	0.339634	859	16.5134	18.0049	0.359321	17.2536	7.76737	0.0263313	0.0872966
N1-methyladenosine	Nucleotide	HMDB03331	C02494	-10.0405	7.83559	0.200054	0.366023	2354	-20.569	10.7891	0.0567123	1529	12.3858	14.2596	0.385206	859	-17.1819	18.9701	0.365334	-7.10753	7.82276	0.363577	0.562169
3-methoxytyrosine	Amino Acid	HMDB01434	#N/A	-9.92526	7.76048	0.200915	0.366023	2354	-12.7566	9.04491	0.158567	1529	28.9101	28.1185	0.304042	859	-14.5816	17.9137	0.415878	-5.74203	8.31039	0.4896	0.667756
nonadecanoate (19:0)	Lipid	HMDB00772	C16535	9.8016	7.74071	0.205427	0.3724	2354	5.94264	10.4572	0.569897	1529	7.43316	15.025	0.620869	859	24.499	17.9176	0.171889	15.6426	7.71569	0.0426235	0.123057
octanoylcarnitine	Lipid	HMDB00791	C02838	-9.6273	7.71915	0.212325	0.383018	2354	-18.4747	10.0039	0.0649088	1529	-7.01086	16.4515	0.670056	859	15.8077	17.9731	0.379368	-6.03039	7.71048	0.434154	0.626544
choline	Lipid	HMDB00097	C00114	9.63576	7.78642	0.215898	0.38517	2354	0.0789039	10.1713	0.993811	1529	40.6435	15.9603	0.0109782	859	-0.47725	18.5624	0.979494	12.1884	7.73682	0.11517	0.255317
1-dihomo-linoleoylglycerophosphocholine (20:2n6)*	Lipid	HMDB10392	#N/A	10.6556	8.62406	0.216621	0.38517	2354	-1.76148	10.6788	0.868997	1529	33.9401	14.6233	0.0204216	#N/A	#N/A	#N/A	#N/A	11.3537	8.7459	0.194228	0.366542
octadecanedioate	Lipid	HMDB00782	#N/A	9.58206	7.75584	0.216658	0.38517	2354	21.0807	10.9605	0.05456	1529	3.739	13.9563	0.788807	859	-11.1744	17.772	0.529673	17.508	7.79495	0.0246994	0.0836004
dihomo-linolenate (20:3n3 or n6)	Lipid	HMDB02925	C03242	-9.55495	7.75693	0.218025	0.385737	2354	-10.0989	10.6543	0.343293	1529	-10.2184	14.5809	0.483531	859	-7.00783	17.9416	0.696198	-13.6165	7.73499	0.0783445	0.193495
lathosterol	Lipid	HMDB01170	C01189	-9.55883	7.78552	0.219533	0.386546	2354	-13.8349	10.7128	0.196678	1529	-19.0267	14.5447	0.191018	859	17.2691	18.0861	0.339939	-17.815	7.70155	0.0207134	0.0719108
valerate	Lipid	HMDB00892	C00803	9.27126	7.62061	0.223755	0.392104	2354	22.3272	10.2911	0.0301396	1529	-2.7413	14.7008	0.852099	859	-12.2191	17.8175	0.493032	12.8716	7.57646	0.0893405	0.212112
taurolithocholate 3-sulfate	Lipid	HMDB02580	C03642	-9.31123	7.68479	0.225649	0.393549	2354	-7.35088	10.8144	0.496741	1529	-11.0333	13.8244	0.424934	859	-11.772	17.8175	0.508986	-10.2242	7.69527	0.183968	0.34897
gamma-glutamylphenylalanine	Peptide	HMDB00594	#N/A	9.36033	7.79246	0.229672	0.398677	2354	15.0298	10.2958	0.144481	1529	12.7835	15.0986	0.397315	859	-16.506	19.4323	0.395893	2.82519	7.8161	0.717757	0.833232
4-ethylphenylsulfate	Xenobiotics	#N/A	C13637	9.10829	7.71915	0.238016	0.409132	2354	4.51189	10.5334	0.668443	1529	12.2106	14.6385	0.404331	859	17.7925	17.9513	0.321894	6.38366	7.6507	0.404062	0.600914
pipecolate	Amino Acid	HMDB00070	C00408	-8.99312	7.62416	0.238177	0.409132	2354	-12.8408	10.4057	0.21732	1529	5.89174	14.3601	0.681653	859	-20.7442	17.9068	0.247004	-8.18654	7.7033	0.287904	0.467309
androsterone sulfate	Lipid	HMDB02759	#N/A	9.44257	8.03275	0.239791	0.409132	2354	-0.669574	11.6041	0.953992	1529	22.8848	14.0982	0.104746	859	11.8979	18.1359	0.511974	3.26158	8.03262	0.684712	0.809274
2-hydroxypalmitate	Lipid	HMDB31057	#N/A	-9.01968	7.67874	0.240143	0.409132	2354	-11.2053	10.2002	0.272082	1529	3.75521	15.4691	0.808228	859	-19.2354	17.7625	0.279152	-2.56516	7.72691	0.739906	0.845607
docosapentaenoate (n6 DPA, 22:5n6)	Lipid	HMDB01976	C16513	-9.9043	8.47206	0.242382	0.411043	2354	-2.95339	10.5247	0.77903	1529	-22.6991	14.2792	0.112121	#N/A	#N/A	#N/A	#N/A	-11.588	8.48226	0.171895	0.340425
ADSGEGDFXAEGGGVR*	Peptide	#N/A	#N/A	-8.92254	7.66534	0.244419	0.412598	2354	-0.218765	11.3111	0.984571	1529	-23.0764	12.639	0.0680758	859	-1.93192	18.4335	0.916556	-8.39101	7.81537	0.282977	0.466976
inositol 1-phosphate (I1P)	Lipid	HMDB00213	C04006	-9.92277	8.57318	0.247101	0.414601	2354	-9.79459	10.7303	0.361443	1529	-10.149	14.2561	0.47663	#N/A	#N/A	#N/A	#N/A	-15.0266	8.62515	0.0814759	0.197257
bilirubin (Z,Z)	Cofactors and Vitamins	HMDB00054	C00486	8.92521	7.72368	0.24786	0.414601	2354	7.207	11.3383	0.525076	1529	5.49374	12.9622	0.671751	859	20.0674	18.1593	0.269441	6.14339	7.65211	0.42207	0.616356
trans-4-hydroxyproline	Amino Acid	HMDB00725	C01157	-9.00453	7.94492	0.257059	0.428044	2354	-16.0696	9.98703	0.107742	1529	20.6407	18.8154	0.272811	859	-13.3182	18.2828	0.466536	-10.1577	7.99703	0.204021	0.378889
adipate	Lipid	HMDB00448	C06104	9.76951	8.83963	0.269075	0.446034	2354	14.4624	10.5685	0.171305	1529	-1.15883	16.1276	0.942728	#N/A	#N/A	#N/A	#N/A	13.0565	8.99177	0.146489	0.299488
bilirubin (E,E)*	Cofactors and Vitamins	#N/A	#N/A	8.58545	7.79144	0.270501	0.446388	2354	4.5618	10.9021	0.675668	1529	2.47522	14.1896	0.861543	859	29.3454	17.9822	0.103071	4.29467	7.69346	0.576692	0.738919
threonylphenylalanine	Peptide	#N/A	#N/A	9.23283	8.46266	0.275269	0.452228	2354	7.91805	10.0948	0.432901	1529	12.3417	15.5228	0.426699	#N/A	#N/A	#N/A	#N/A	6.49119	8.47967	0.443974	0.633265
1-linoleoylglycerophosphoethanolamine*	Lipid	HMDB11507	#N/A	-8.55357	7.91038	0.27956	0.457235	2354	-0.158201	11.2916	0.988823	1529	-6.05617	14.0769	0.667096	859	-33.9292	17.9852	0.0595695	-12.3726	7.92777	0.118601	0.261349
linolenate [alpha or gamma, (18:3n3 or 6)]	Lipid	HMDB03073	C06426	-9.633	8.94486	0.281511	0.45839	2354	-3.2758	11.2138	0.770219	1529	-20.7536	14.8315	0.16193	#N/A	#N/A	#N/A	#N/A	-13.7334	8.93533	0.124298	0.27066
alpha-glutamylglutamate	Peptide	HMDB28818	C01425	9.06045	8.455	0.283896	0.460237	2354	-2.58782	10.2506	0.800712	1529	33.8523	14.9545	0.0237349	#N/A	#N/A	#N/A	#N/A	6.49726	8.46033	0.442506	0.633265
pregnen-diol disulfate*	Lipid	#N/A	#N/A	-9.99231	9.49196	0.292472	0.471383	2354	-13.6597	11.9644	0.253698	1529	-3.7638	15.5921	0.809285	#N/A	#N/A	#N/A	#N/A	-13.1075	9.61899	0.172988	0.340425
bradykinin, des-arg(9)	Peptide	HMDB04246	C00306	-8.06566	7.67546	0.293333	0.471383	2354	-0.659189	10.2491	0.948723	1529	1.00078	15.2116	0.947553	859	-43.0799	17.8664	0.0161114	-6.3914	7.62451	0.401879	0.600914
histidylisoleucine	Peptide	#N/A	#N/A	-8.87686	8.52666	0.297843	0.476548	2354	-1.71977	10.3998	0.868671	1529	-23.5545	14.8931	0.113956	#N/A	#N/A	#N/A	#N/A	-15.1222	8.47569	0.0743938	0.186704
linoleate (18:2n6)	Lipid	HMDB00673	C01595	8.37008	8.12612	0.303	0.482701	2354	10.1172	11.2428	0.368274	1529	7.29766	15.2862	0.633144	859	5.24327	18.4028	0.775777	5.59809	8.1174	0.49042	0.667756
1-arachidonoylglycerophosphocholine (20:4n6)*	Lipid	HMDB10395	C05208	8.63989	8.54289	0.311847	0.494654	2354	-4.64763	10.4605	0.656864	1529	35.2512	14.8034	0.0173755	#N/A	#N/A	#N/A	#N/A	4.72316	8.56361	0.581265	0.738919
1-myristoylglycerophosphocholine (14:0)	Lipid	HMDB10379	C04230	11.1094	11.0565	0.315004	0.497517	#N/A	#N/A	#N/A	#N/A	1529	12.2699	14.1012	0.384365	859	9.25715	17.8144	0.603448	4.36294	10.8341	0.687166	0.809274
2-hydroxyisobutyrate	Xenobiotics	HMDB00729	#N/A	-7.92883	7.94685	0.318409	0.500746	2354	-7.60272	10.5886	0.472824	1529	-11.698	16.1414	0.468735	859	-4.17318	18.0261	0.816976	-6.24179	7.93969	0.43178	0.62557
10-undecenoate (11:1n1)	Lipid	#N/A	#N/A	11.0073	11.103	0.321501	0.503457	#N/A	#N/A	#N/A	#N/A	1529	6.02063	14.0823	0.669054	859	19.1998	18.0502	0.287772	13.3878	10.9504	0.221485	0.401509
decanoylcarnitine	Lipid	HMDB00651	#N/A	-7.59371	7.69762	0.323887	0.505045	2354	-17.469	10.076	0.0830971	1529	-7.82668	15.8944	0.622495	859	24.4057	18.0523	0.176755	-2.02514	7.72557	0.793217	0.881885
5-acetylamino-6-amino-3-methyluracil	Xenobiotics	HMDB04400	C16366	-8.37271	8.59195	0.329817	0.509199	2354	-6.21357	11.0244	0.573067	1529	-11.7131	13.7125	0.393131	#N/A	#N/A	#N/A	#N/A	-4.23346	8.80656	0.630718	0.774423
N-acetylalanine	Amino Acid	HMDB00766	C02847	-8.08845	8.32922	0.331502	0.509199	2354	0.345561	11.0382	0.975028	1529	-32.0646	17.2318	0.0629698	859	-4.02948	18.7674	0.830049	-4.02419	8.25031	0.625719	0.772699
oleoylcarnitine	Lipid	HMDB05065	#N/A	-7.47521	7.70093	0.331703	0.509199	2354	-15.749	10.6045	0.137646	1529	11.0184	14.3038	0.441234	859	-12.9312	18.0126	0.47302	0.0988222	7.83768	0.98994	0.996435
propyl 4-hydroxybenzoate sulfate	Xenobiotics	#N/A	#N/A	8.45404	8.71622	0.332086	0.509199	2354	10.2917	9.98245	0.302656	1529	2.55742	17.8815	0.886293	#N/A	#N/A	#N/A	#N/A	4.25302	8.71784	0.625655	0.772699
acisoga	Amino Acid	#N/A	#N/A	-8.35418	8.68513	0.336102	0.512895	2354	-16.0096	10.7658	0.137131	1529	5.91396	14.6977	0.687466	#N/A	#N/A	#N/A	#N/A	0.700734	8.80232	0.936549	0.976902
taurocholenate sulfate	Lipid	#N/A	#N/A	-8.3936	8.75926	0.337935	0.512895	2354	-7.66919	10.5415	0.466978	1529	-10.0094	15.7435	0.525016	#N/A	#N/A	#N/A	#N/A	-9.23598	8.89851	0.299305	0.483089
histidine	Amino Acid	HMDB00177	C00135	7.38112	7.71454	0.338678	0.512895	2354	9.80206	10.5414	0.352537	1529	-16.2503	14.4538	0.261068	859	37.6544	18.2064	0.0389254	2.36734	7.69117	0.758235	0.855922
trigonelline (N'-methylnicotinate)	Cofactors and Vitamins	HMDB00875	C01004	10.5285	11.3283	0.352684	0.530826	#N/A	#N/A	#N/A	#N/A	1529	9.52231	14.187	0.502197	859	12.2987	18.8177	0.513569	19.1889	11.3576	0.0911203	0.214019
1-stearoylglycerophosphoinositol	Lipid	HMDB61696	#N/A	7.06817	7.62967	0.354236	0.530826	2354	18.2003	10.1441	0.0729144	1529	7.08407	15.25	0.642335	859	-27.179	17.7869	0.126878	10.1833	7.61198	0.180964	0.348664
oleamide	Lipid	HMDB02117	C19670	10.2532	11.0818	0.354845	0.530826	#N/A	#N/A	#N/A	#N/A	1529	24.9474	14.1466	0.0780198	859	-13.0851	17.8285	0.463186	12.9162	10.8607	0.234339	0.41065
O-methylcatechol sulfate	Xenobiotics	#N/A	#N/A	-7.71588	8.84842	0.383205	0.565563	2354	-14.6442	10.9551	0.181435	1529	5.28643	15.0076	0.7247	#N/A	#N/A	#N/A	#N/A	-9.80894	8.84274	0.267316	0.453653
lysine	Amino Acid	HMDB00182	C00047	-6.81055	7.8103	0.383211	0.565563	2354	-10.9164	10.5229	0.299659	1529	-5.48703	15.11	0.716553	859	3.67845	18.3112	0.840836	-12.9291	7.7486	0.0952016	0.220341
adenosine	Nucleotide	HMDB00050	C00212	7.38645	8.50771	0.385281	0.565563	2354	4.04991	10.5992	0.702425	1529	13.4298	14.2647	0.346615	#N/A	#N/A	#N/A	#N/A	5.31281	8.50572	0.532223	0.700198
homocitrulline	Amino Acid	HMDB00679	C02427	-7.02037	8.09319	0.3857	0.565563	2354	-9.13122	10.8507	0.400134	1529	-13.1786	16.1733	0.415291	859	7.03431	18.4092	0.702477	-0.216235	8.16507	0.978872	0.995856
2-palmitoylglycerophosphocholine*	Lipid	HMDB61702	#N/A	6.72252	7.75665	0.386118	0.565563	2354	0.818597	10.7764	0.939456	1529	14.1875	14.2343	0.319063	859	11.2749	18.0354	0.532037	3.6978	7.7537	0.633428	0.774423
trans-urocanate	Amino Acid	HMDB00301	C00785	-7.30674	8.46586	0.388092	0.565563	2354	-1.51105	10.4298	0.884819	1529	-18.5001	14.4945	0.202027	#N/A	#N/A	#N/A	#N/A	-9.21715	8.48024	0.277082	0.461386
2-docosahexaenoylglycerophosphoethanolamine*	Lipid	#N/A	#N/A	-7.36277	8.54861	0.389082	0.565563	2354	-8.68078	10.0173	0.386263	1529	-3.83052	16.3991	0.815342	#N/A	#N/A	#N/A	#N/A	-12.0743	8.49776	0.155353	0.312404
3-hydroxybutyrate (BHBA)	Lipid	HMDB00357	C01089	6.64073	7.73111	0.390361	0.565563	2354	5.98296	10.9115	0.583527	1529	-2.7844	13.9157	0.841437	859	23.7497	17.7675	0.181683	8.45128	7.6774	0.270983	0.453653
1-palmitoylglycerophosphocholine (16:0)	Lipid	HMDB10382	#N/A	7.28547	8.53995	0.393601	0.568021	2354	-9.03364	10.5107	0.390168	1529	38.9863	14.6493	0.00786618	#N/A	#N/A	#N/A	#N/A	3.00939	8.57756	0.725705	0.837177
ornithine	Amino Acid	HMDB03374	C00077	-6.69203	7.92599	0.398493	0.570811	2354	2.91831	10.8913	0.788761	1529	-18.867	15.1716	0.21385	859	-15.6392	17.8361	0.380828	-2.74719	7.97217	0.730397	0.839956
arginine	Amino Acid	HMDB00517	C00062	-6.53511	7.74249	0.398637	0.570811	2354	-10.7498	10.3873	0.300826	1529	4.94428	15.2199	0.745335	859	-9.92391	17.9704	0.580933	-9.33833	7.68192	0.224128	0.402336
3-hydroxypyridine sulfate	Xenobiotics	#N/A	#N/A	-7.7208	9.29898	0.406378	0.576767	2354	-21.2653	10.9197	0.0516022	1529	28.0214	17.7386	0.114387	#N/A	#N/A	#N/A	#N/A	-6.54083	9.47705	0.490084	0.667756
5-dodecenoate (12:1n7)	Lipid	HMDB00529	#N/A	-6.55859	7.91644	0.4074	0.576767	2354	-7.19225	11.1338	0.518353	1529	-15.1369	14.2128	0.287038	859	9.6289	18.4454	0.601792	4.44672	7.99956	0.5783	0.738919
oleate (18:1n9)	Lipid	HMDB00207	C00712	-6.58535	7.9504	0.407498	0.576767	2354	-6.62637	10.9192	0.544006	1529	-7.45773	15.0949	0.621338	859	-5.21485	18.1233	0.773614	-1.08516	7.99045	0.891974	0.945802
hexadecanedioate	Lipid	HMDB00672	C19615	-6.35682	7.7714	0.413371	0.582837	2354	1.23705	11.3466	0.913193	1529	-23.3901	13.3396	0.0797304	859	5.22973	17.7588	0.768459	-5.10095	7.8667	0.516711	0.688948
1-stearoylglycerophosphocholine (18:0)	Lipid	HMDB10384	#N/A	6.46926	8.47931	0.445495	0.625734	2354	-3.6548	10.3444	0.723888	1529	27.2022	14.8033	0.0663217	#N/A	#N/A	#N/A	#N/A	-0.247385	8.58748	0.977018	0.995856
anthranilate	Amino Acid	HMDB01123	C00108	-6.63576	8.74823	0.448136	0.62705	2354	-4.45147	10.4203	0.669278	1529	-11.8514	16.102	0.461832	#N/A	#N/A	#N/A	#N/A	-7.71509	8.63593	0.371659	0.569877
1-palmitoleoylglycerophosphocholine (16:1)*	Lipid	HMDB10383	#N/A	6.58732	8.73488	0.450766	0.627584	2354	-2.81916	11.0479	0.798609	1529	22.2721	14.2661	0.118687	#N/A	#N/A	#N/A	#N/A	10.9388	8.87611	0.217806	0.396795
myristate (14:0)	Lipid	HMDB00806	C06424	-6.03676	8.02543	0.451929	0.627584	2354	-5.94181	11.2801	0.598417	1529	-17.453	14.5381	0.230135	859	12.1079	18.4562	0.511981	-3.40913	8.1193	0.674573	0.805983
isoleucylthreonine	Peptide	#N/A	#N/A	-6.28622	8.48322	0.458682	0.633153	2354	7.74755	9.82334	0.430375	1529	-47.4526	16.8246	0.00485835	#N/A	#N/A	#N/A	#N/A	-11.6692	8.60803	0.17522	0.342984
1,2-propanediol	Xenobiotics	HMDB01881	C00583	-6.50789	8.79601	0.45938	0.633153	2354	1.5642	10.4654	0.881201	1529	-25.9305	16.2337	0.110401	#N/A	#N/A	#N/A	#N/A	-2.83368	8.96638	0.751977	0.851469
creatine	Amino Acid	HMDB00064	C00300	-6.26072	8.52291	0.462599	0.634326	2354	-9.1424	11.5588	0.429054	1529	1.98118	16.3073	0.903318	859	-9.99856	19.9151	0.615757	-9.16099	8.48801	0.28046	0.464907
10-nonadecenoate (19:1n9)	Lipid	HMDB13622	#N/A	-5.77746	7.88406	0.463678	0.634326	2354	-4.95153	10.8235	0.647368	1529	-17.1361	14.8368	0.248285	859	9.02788	18.2302	0.620576	-1.71005	7.90077	0.828644	0.907562
salicylate	Xenobiotics	HMDB01895	C00805	-5.65329	7.76146	0.466381	0.634793	2354	11.9246	11.0539	0.280803	1529	-17.8831	13.7304	0.192961	859	-31.0369	17.9267	0.0837577	-2.19605	7.90101	0.781055	0.870994
caprate (10:0)	Lipid	HMDB00511	C01571	5.6151	7.7279	0.46747	0.634793	2354	24.8022	10.445	0.0176508	1529	-25.2209	14.8846	0.0903904	859	-6.35467	18.0626	0.725066	6.8597	7.83752	0.381445	0.580905
alpha-glutamyltyrosine	Peptide	#N/A	#N/A	-6.0794	8.42535	0.470565	0.636646	2354	-1.28057	9.96795	0.897789	1529	-18.0854	15.7666	0.251533	#N/A	#N/A	#N/A	#N/A	-3.37828	8.48499	0.690521	0.809274
betaine	Amino Acid	HMDB00043	C00719	5.6816	7.91915	0.473096	0.637727	2354	-2.77096	11.0484	0.801989	1529	37.8484	14.4178	0.00874931	859	-23.3712	18.434	0.205208	6.90665	7.90052	0.382008	0.580905
1-arachidonoylglycerophosphoethanolamine*	Lipid	HMDB11517	#N/A	-5.42708	7.71362	0.4817	0.646954	2354	-14.4172	10.6815	0.177233	1529	14.6484	14.1727	0.301506	859	-12.3302	18.0665	0.495116	-9.70271	7.73699	0.209817	0.384143
paraxanthine	Xenobiotics	HMDB01860	C13747	-5.39503	7.72419	0.48489	0.648871	2354	-0.568538	10.7339	0.957763	1529	-21.1703	13.9367	0.128964	859	8.01358	18.4646	0.664401	-0.896527	7.74397	0.907834	0.957258
methionine	Amino Acid	HMDB00696	C00073	-5.39576	7.80595	0.489417	0.652555	2354	-0.439473	10.421	0.966365	1529	-15.1444	14.9284	0.310521	859	-6.09366	19.1884	0.750889	-6.48525	7.80717	0.406155	0.600914
glycolithocholate sulfate*	Lipid	HMDB02639	C11301	-5.83395	8.57193	0.496132	0.659121	2354	1.31672	11.0969	0.905558	1529	-16.4138	13.4979	0.224165	#N/A	#N/A	#N/A	#N/A	-7.45562	8.69447	0.391161	0.589948
phenylalanylglutamate	Peptide	#N/A	#N/A	-5.67052	8.46844	0.503109	0.665986	2354	3.3361	10.2793	0.745553	1529	-24.6965	14.9401	0.0985316	#N/A	#N/A	#N/A	#N/A	-10.1221	8.42625	0.229651	0.406306
leucylphenylalanine	Peptide	#N/A	#N/A	5.68732	8.57471	0.507159	0.668941	2354	5.84104	9.50683	0.539008	1529	5.01676	19.8564	0.800571	#N/A	#N/A	#N/A	#N/A	0.212861	8.50501	0.980033	0.995856
laurylcarnitine	Lipid	HMDB02250	#N/A	-5.08957	7.7686	0.512374	0.673405	2354	-15.3726	10.6358	0.148492	1529	0.524156	14.7219	0.971603	859	15.7731	17.9153	0.378878	3.4868	7.8021	0.654944	0.794794
isovalerate	Amino Acid	HMDB00718	C08262	-5.23164	8.06454	0.516519	0.676437	2354	-16.8803	10.8784	0.120862	1529	-9.1445	15.9441	0.566367	859	32.8133	18.2821	0.0730374	-11.0434	8.08144	0.171778	0.340425
pentadecanoate (15:0)	Lipid	HMDB00826	C16537	7.27917	11.4186	0.523812	0.678835	#N/A	#N/A	#N/A	#N/A	1529	-4.85855	14.6	0.739349	859	26.3983	18.3239	0.150055	5.02334	11.2739	0.655907	0.794794
indoleacetate	Amino Acid	HMDB00197	C00954	-4.91641	7.71251	0.523825	0.678835	2354	-10.2906	10.2179	0.313983	1529	-1.0632	15.4893	0.945285	859	6.63636	18.0616	0.713391	-8.62339	7.69826	0.262639	0.449541
acetylcarnitine	Lipid	HMDB00201	C02571	4.95107	7.76797	0.523884	0.678835	2354	-1.56782	10.6409	0.882878	1529	22.0792	14.6696	0.132507	859	-2.16653	17.9784	0.90411	8.65518	7.85284	0.270387	0.453653
palmitoyl sphingomyelin	Lipid	#N/A	#N/A	5.39678	8.53332	0.527102	0.680609	2354	3.39944	10.5157	0.746517	1529	9.24834	14.6026	0.52661	#N/A	#N/A	#N/A	#N/A	5.63265	8.56431	0.510738	0.685955
pregn steroid monosulfate*	Lipid	#N/A	#N/A	-5.80917	9.45992	0.539161	0.693745	2354	-12.835	11.9137	0.281444	1529	6.17901	15.5623	0.691387	#N/A	#N/A	#N/A	#N/A	-10.0981	9.50899	0.288259	0.467309
1-docosahexaenoylglycerophosphoethanolamine*	Lipid	#N/A	#N/A	5.18753	8.67424	0.549815	0.703594	2354	-13.1648	10.6624	0.217069	1529	41.1067	14.9167	0.00592592	#N/A	#N/A	#N/A	#N/A	-0.280931	8.71375	0.974281	0.995856
2-stearoylglycerophosphocholine*	Lipid	#N/A	#N/A	-4.5861	7.68444	0.550639	0.703594	2354	-8.24934	10.4036	0.427899	1529	-6.31201	14.7248	0.668229	859	8.97206	18.0088	0.61847	-3.4024	7.73533	0.660044	0.796381
1-eicosatrienoylglycerophosphocholine (20:3)*	Lipid	HMDB10394	#N/A	-5.07552	8.57206	0.553783	0.705164	2354	-12.2424	10.6968	0.252537	1529	7.7873	14.3304	0.586925	#N/A	#N/A	#N/A	#N/A	-7.91936	8.62097	0.358296	0.558699
beta-hydroxyisovalerate	Amino Acid	HMDB00754	#N/A	-4.65342	8.00129	0.560848	0.711696	2354	-11.4706	11.0129	0.297722	1529	-13.9314	15.0559	0.354951	859	28.1263	18.3699	0.126117	-5.63456	8.01825	0.482232	0.66465
pyridoxate	Cofactors and Vitamins	HMDB00017	C00847	-4.47372	7.75949	0.564245	0.713546	2354	-11.02	11.2035	0.325403	1529	2.32738	13.2454	0.860543	859	0.0774313	18.4374	0.99665	-8.89731	7.67969	0.246639	0.429919
glycodeoxycholate	Lipid	HMDB00631	C05464	-4.3005	7.61374	0.572187	0.721112	2354	2.95072	10.5186	0.779101	1529	-22.2273	14.0011	0.112601	859	4.02776	17.9283	0.822298	-5.15539	7.54074	0.494183	0.6686
phenylacetate	Amino Acid	HMDB00209	C07086	4.20728	7.70708	0.585136	0.731871	2354	-0.680845	10.25	0.947046	1529	-0.609453	15.3516	0.968338	859	25.9921	18.0366	0.149933	4.07156	7.63558	0.593871	0.74844
gamma-CEHC	Cofactors and Vitamins	HMDB01931	#N/A	-4.75548	8.73749	0.586261	0.731871	2354	1.71011	11.2018	0.878676	1529	-14.8013	13.9629	0.289292	#N/A	#N/A	#N/A	#N/A	-8.19512	8.68801	0.345544	0.543419
3-hydroxy-2-ethylpropionate	Amino Acid	HMDB00396	#N/A	4.34212	7.98714	0.58669	0.731871	2354	9.51491	10.9798	0.38626	1529	-12.5381	15.3389	0.413824	859	13.5546	17.8736	0.448446	3.93228	7.97586	0.621996	0.772699
2-oleoylglycerophosphoethanolamine*	Lipid	#N/A	#N/A	-4.62786	8.58789	0.589968	0.733474	2354	-8.38816	10.9299	0.442892	1529	1.43911	13.8833	0.917455	#N/A	#N/A	#N/A	#N/A	-7.41215	8.63393	0.390621	0.589948
cholate	Lipid	HMDB00619	C00695	-4.08909	7.69998	0.595383	0.73649	2354	-7.03248	11.1091	0.526771	1529	7.15296	13.3144	0.591184	859	-16.7611	17.8961	0.349243	-0.139817	7.58669	0.985296	0.996124
isobutyrylcarnitine	Amino Acid	HMDB00736	#N/A	-4.17688	7.88702	0.596397	0.73649	2354	-21.8968	10.7682	0.042119	1529	11.9915	14.9852	0.423708	859	22.7743	18.2617	0.212704	-1.31268	7.90765	0.868156	0.934156
leucylasparagine	Peptide	#N/A	#N/A	4.46904	8.49641	0.598894	0.7371	2354	8.54771	9.52174	0.369435	1529	-11.4683	18.822	0.542415	#N/A	#N/A	#N/A	#N/A	2.4383	8.4576	0.773119	0.864766
leucylserine	Peptide	#N/A	#N/A	4.36347	8.4192	0.604266	0.741232	2354	3.67247	10.1986	0.718809	1529	5.8419	14.9178	0.695405	#N/A	#N/A	#N/A	#N/A	1.12035	8.44018	0.894399	0.945802
5-methyluridine (ribothymidine)	Nucleotide	HMDB00884	#N/A	4.36679	8.60993	0.612028	0.744312	2354	-4.71788	10.5775	0.655617	1529	22.2053	14.822	0.134309	#N/A	#N/A	#N/A	#N/A	4.20781	8.6021	0.624728	0.772699
homostachydrine*	Xenobiotics	HMDB33433	C08283	-4.05636	8.00445	0.612321	0.744312	2354	-15.8332	11.4787	0.167919	1529	17.4774	14.2684	0.2208	859	-9.33358	17.9425	0.603066	5.83295	7.99719	0.465772	0.653339
p-cresol-glucuronide*	Amino Acid	HMDB11686	#N/A	-4.48161	8.86361	0.613124	0.744312	2354	-1.78883	11.2487	0.873662	1529	-8.89183	14.3956	0.536883	#N/A	#N/A	#N/A	#N/A	-2.83902	8.83298	0.747899	0.849466
eicosapentaenoate (EPA, 20:5n3)	Lipid	HMDB01999	C06428	-3.8546	7.66111	0.614867	0.744312	2354	-20.0797	10.661	0.0597609	1529	10.5307	13.9778	0.451337	859	18.2919	17.8989	0.307096	-7.36925	7.65341	0.335612	0.534654
pro-hydroxy-pro	Amino Acid	HMDB06695	#N/A	-3.88992	7.84032	0.619793	0.747816	2354	-11.7043	10.3734	0.259308	1529	-0.633384	15.7698	0.967967	859	16.2626	18.3999	0.377033	-0.661457	7.9274	0.933502	0.976902
taurodeoxycholate	Lipid	HMDB00896	C05463	-3.66121	7.61661	0.630738	0.756289	2354	2.53708	10.5313	0.809647	1529	-22.8582	14.0777	0.104645	859	9.24442	17.7464	0.602561	-6.75946	7.49512	0.367138	0.5653
phenylalanylserine	Peptide	#N/A	#N/A	4.08584	8.50464	0.630926	0.756289	2354	3.35741	10.3802	0.746389	1529	5.57331	14.8333	0.707171	#N/A	#N/A	#N/A	#N/A	5.08564	8.56292	0.55257	0.721084
allantoin	Nucleotide	HMDB00462	C02350	-3.71766	7.8317	0.635005	0.756385	2354	-6.56141	10.6754	0.538861	1529	5.01773	14.8766	0.735946	859	-8.53971	18.225	0.639498	-0.80048	7.87985	0.919086	0.966353
eicosanodioate	Lipid	#N/A	#N/A	4.01304	8.50653	0.637098	0.756385	2354	6.02349	10.7339	0.574738	1529	0.618404	13.9478	0.964642	#N/A	#N/A	#N/A	#N/A	9.14169	8.60044	0.287812	0.467309
methyl-4-hydroxybenzoate sulfate	Xenobiotics	#N/A	#N/A	4.16951	8.84014	0.637172	0.756385	2354	5.23995	10.05	0.602146	1529	0.5093	18.5839	0.97814	#N/A	#N/A	#N/A	#N/A	0.563892	8.76061	0.948678	0.986174
aspartate	Amino Acid	HMDB00191	C00049	-3.54293	7.69128	0.645056	0.763281	2354	0.216105	10.3675	0.983372	1529	-8.29723	14.9612	0.579261	859	-7.92562	17.8647	0.657411	-6.52306	7.70597	0.397277	0.596727
leucylglycine	Peptide	#N/A	#N/A	-3.76074	8.47285	0.657146	0.775095	2354	-0.599379	9.88411	0.951651	1529	-12.5212	16.4537	0.446779	#N/A	#N/A	#N/A	#N/A	-9.37902	8.52413	0.271206	0.453653
5-HETE	Lipid	HMDB11134	C04805	-3.76344	8.54567	0.659653	0.775567	2354	-11.7582	10.3062	0.254033	1529	13.828	15.2878	0.365868	#N/A	#N/A	#N/A	#N/A	-4.44562	8.60103	0.605246	0.758842
cholesterol	Lipid	HMDB00067	C00187	-3.24969	7.72915	0.67416	0.790098	2354	-7.59242	10.4607	0.468031	1529	1.11359	14.826	0.940137	859	3.25124	18.1033	0.857515	-4.54604	7.70699	0.555285	0.722067
glycyltyrosine	Peptide	HMDB28853	#N/A	3.53657	8.48637	0.676872	0.790758	2354	10.7743	9.56246	0.259974	1529	-23.3011	18.4137	0.205915	#N/A	#N/A	#N/A	#N/A	-0.0292902	8.40623	0.99722	0.99722
glycerol 3-phosphate (G3P)	Lipid	HMDB00126	C00093	-3.15344	7.66169	0.680643	0.792647	2354	-6.38841	10.9665	0.56026	1529	-3.39423	13.38	0.799777	859	5.85725	17.8615	0.743049	0.279302	7.5543	0.970507	0.995856
3-carboxy-4-methyl-5-propyl-2-furanpropanoate (CMPF)	Lipid	HMDB61112	#N/A	3.22364	7.95221	0.685201	0.795438	2354	-7.98933	10.0536	0.426883	1529	43.2573	18.1429	0.0172361	859	-0.484161	18.6285	0.979271	3.22007	7.92728	0.684595	0.809274
cystine	Amino Acid	HMDB00192	C00491	-4.35731	10.9996	0.692006	0.800812	#N/A	#N/A	#N/A	#N/A	1529	-3.26866	13.9104	0.814256	859	-6.17389	17.9689	0.731242	-7.57754	10.7338	0.480219	0.664364
tryptophan	Amino Acid	HMDB00929	C00078	-3.15676	8.03914	0.694561	0.801249	2354	-0.773567	10.6018	0.941839	1529	-2.73851	16.0928	0.864899	859	-11.5617	19.1923	0.547059	-9.6895	8.00353	0.226028	0.402461
phosphate	Energy	HMDB01429	C00009	-3.04801	7.8344	0.697235	0.80136	2354	-22.4148	10.5236	0.0332795	1529	23.0806	15.1163	0.127002	859	17.9208	18.6127	0.33591	-3.29402	7.78565	0.672231	0.805801
S-methylcysteine	Amino Acid	HMDB02108	#N/A	-3.30767	8.55459	0.699012	0.80136	2354	-4.14655	10.2255	0.685139	1529	-1.35128	15.6157	0.931054	#N/A	#N/A	#N/A	#N/A	-5.08954	8.81768	0.563806	0.725457
O-sulfo-L-tyrosine	Xenobiotics	#N/A	#N/A	-3.58265	9.38123	0.702539	0.802902	2354	-2.65286	11.7112	0.820814	1529	-5.24772	15.672	0.737787	#N/A	#N/A	#N/A	#N/A	4.07312	9.4794	0.667428	0.802658
stachydrine	Xenobiotics	HMDB04827	C10172	-2.86578	7.70999	0.710118	0.809051	2354	-0.204433	10.4188	0.984347	1529	8.50283	14.9612	0.569899	859	-26.8266	17.8376	0.13297	-12.9386	7.68041	0.0920621	0.214423
cotinine	Xenobiotics	HMDB01046	#N/A	5.09971	14.3134	0.721625	0.819623	2354	2.65082	16.0442	0.868786	1529	14.6484	31.6815	0.643887	#N/A	#N/A	#N/A	#N/A	1.98555	14.7848	0.893168	0.945802
gamma-glutamyltyrosine	Peptide	HMDB11741	#N/A	2.59023	7.79098	0.739538	0.834898	2354	8.26075	10.1112	0.414017	1529	10.0284	15.8383	0.526717	859	-28.8535	19.2203	0.133677	-2.95216	7.79677	0.704957	0.823568
tiglyl carnitine	Amino Acid	HMDB02366	#N/A	-2.64444	7.95634	0.739611	0.834898	2354	-19.7051	10.8724	0.0700545	1529	18.6313	15.2644	0.222438	859	14.7621	18.1201	0.415485	-4.35018	7.95132	0.584308	0.738919
carnitine	Lipid	HMDB00062	C00318	-2.54768	7.8784	0.746411	0.839997	2354	-5.13539	10.981	0.640069	1529	14.7443	14.5012	0.309427	859	-22.392	18.0704	0.215633	1.243	7.84113	0.874044	0.93775
leucylalanine	Peptide	#N/A	#N/A	-2.7232	8.62256	0.752137	0.843861	2354	1.89454	10.0618	0.850665	1529	-15.4905	16.7305	0.354655	#N/A	#N/A	#N/A	#N/A	-5.89246	8.5704	0.491745	0.667756
alpha-tocopherol	Cofactors and Vitamins	HMDB01893	C02477	-2.39654	7.68602	0.755189	0.84471	2354	-3.80673	10.6289	0.720264	1529	9.38105	14.2332	0.509933	859	-16.9374	17.8464	0.342861	-3.06634	7.64729	0.688441	0.809274
N-acetylserine	Amino Acid	HMDB02931	#N/A	-2.6617	9.01072	0.767694	0.856095	2354	8.07459	10.4657	0.440469	1529	-33.4241	17.7153	0.0593875	#N/A	#N/A	#N/A	#N/A	-2.6973	9.08727	0.766602	0.86009
eicosenoate (20:1n9 or 11)	Lipid	HMDB02231	#N/A	-2.26809	7.76862	0.770321	0.856429	2354	-2.49116	10.5394	0.813169	1529	5.80359	15.0155	0.699176	859	-13.0584	17.8695	0.465123	1.94642	7.81672	0.803355	0.885134
stearoylcarnitine	Lipid	HMDB00848	#N/A	-2.22067	7.82812	0.776657	0.860872	2354	-2.42287	10.612	0.819422	1529	8.60197	15.0631	0.568042	859	-17.3623	18.1621	0.339363	3.49601	7.8623	0.656569	0.794794
margarate (17:0)	Lipid	HMDB02259	#N/A	-2.1749	7.86071	0.782027	0.864222	2354	-6.89608	10.5382	0.512925	1529	-1.33651	15.4739	0.931182	859	10.8179	18.2497	0.553493	2.39111	7.88555	0.761717	0.857223
palmitoylcarnitine	Lipid	HMDB00222	C02990	-2.0829	7.73207	0.787633	0.867812	2354	-9.14474	10.422	0.380334	1529	12.8276	14.9714	0.391689	859	-2.57551	18.0816	0.886768	1.60694	7.78388	0.836444	0.913387
caprylate (8:0)	Lipid	HMDB00482	C06423	-2.02144	7.61577	0.79068	0.868568	2354	15.6451	9.9842	0.117254	1529	-32.4905	15.7027	0.0387052	859	-19.0326	17.8058	0.285421	-1.2709	7.63572	0.867809	0.934156
benzoate	Xenobiotics	HMDB01870	C00180	1.90667	7.61988	0.802415	0.878525	2354	15.0376	10.1745	0.139552	1529	-10.808	15.0624	0.473148	859	-20.5331	17.8028	0.249087	1.94046	7.76561	0.802682	0.885134
threitol	Carbohydrate	HMDB04136	C16884	-1.98247	8.00986	0.804519	0.878525	2354	-8.17414	11.1115	0.462019	1529	4.9565	14.9908	0.740965	859	4.36263	18.1452	0.810056	-4.95425	7.94205	0.532759	0.700198
2-hydroxyglutarate	Lipid	HMDB00606	C02630	2.12246	8.76997	0.808769	0.880553	2354	0.095374	10.6403	0.992849	1529	6.41712	15.4875	0.678682	#N/A	#N/A	#N/A	#N/A	6.5148	8.87938	0.463132	0.653339
4-methylcatechol sulfate	Xenobiotics	#N/A	#N/A	-2.03399	8.5301	0.811533	0.880956	2354	8.83062	10.4002	0.395921	1529	-24.3649	14.9103	0.102446	#N/A	#N/A	#N/A	#N/A	0.0830502	8.56237	0.992261	0.996435
dihomo-linoleate (20:2n6)	Lipid	HMDB05060	C16525	-1.70095	7.87095	0.828906	0.895386	2354	-4.28627	10.8542	0.692957	1529	6.54547	14.8018	0.658403	859	-6.78118	17.9914	0.706333	1.07573	7.87692	0.891373	0.945802
2-hydroxystearate	Lipid	#N/A	C03045	-1.64394	7.67515	0.830399	0.895386	2354	-5.12998	10.1592	0.613636	1529	10.3414	15.5121	0.505089	859	-6.7648	17.8718	0.705141	2.56889	7.63069	0.736379	0.844198
2-arachidonoylglycerophosphocholine*	Lipid	HMDB61699	#N/A	-1.78963	8.4426	0.832125	0.895386	2354	-2.53745	10.4837	0.808773	1529	-0.409858	14.2405	0.977043	#N/A	#N/A	#N/A	#N/A	-5.22514	8.48157	0.537856	0.704381
dimethylarginine (SDMA + ADMA)	Amino Acid	HMDB01539	C03626	1.39686	7.75023	0.856968	0.919429	2354	-4.81029	10.6286	0.650892	1529	36.447	14.5141	0.0121375	859	-35.1496	18.1096	0.0525979	-1.72004	7.76616	0.824719	0.90596
tryptophylasparagine	Peptide	#N/A	#N/A	1.48084	8.52671	0.862124	0.922273	2354	10.5748	9.93007	0.28702	1529	-24.0456	16.6369	0.148575	#N/A	#N/A	#N/A	#N/A	2.77041	8.55436	0.746045	0.849466
3-hydroxyhippurate	Xenobiotics	HMDB06116	#N/A	1.40043	8.55584	0.869982	0.927981	2354	1.40804	11.2114	0.900067	1529	1.38983	13.2396	0.916409	#N/A	#N/A	#N/A	#N/A	4.82618	8.7986	0.583337	0.738919
3-methyl-2-oxobutyrate	Amino Acid	HMDB00019	C00141	-1.15071	7.71917	0.881498	0.934436	2354	7.13057	10.2171	0.485305	1529	-14.3268	14.8602	0.335146	859	-8.50282	19.3365	0.660245	-4.78837	7.622	0.529853	0.700198
alanine	Amino Acid	HMDB00161	C00041	1.16067	7.82004	0.882009	0.934436	2354	16.7307	10.8629	0.123656	1529	-10.5906	14.3133	0.459467	859	-23.7269	18.2668	0.194329	-5.89748	7.77785	0.448307	0.636977
histidylleucine	Peptide	#N/A	#N/A	1.21891	8.4901	0.885841	0.934436	2354	4.64024	9.96031	0.64135	1529	-7.87255	16.2365	0.62784	#N/A	#N/A	#N/A	#N/A	-3.14126	8.43229	0.7095	0.826254
serylleucine	Peptide	#N/A	#N/A	1.21391	8.48142	0.886191	0.934436	2354	9.26037	10.3237	0.369812	1529	-15.4931	14.8759	0.297814	#N/A	#N/A	#N/A	#N/A	-3.49862	8.52004	0.681341	0.809274
N-acetyl-1-methylhistidine*	Amino Acid	#N/A	#N/A	-1.06381	9.03575	0.906279	0.952888	2354	-5.79658	10.8095	0.591839	1529	9.91317	16.4623	0.547149	#N/A	#N/A	#N/A	#N/A	0.551688	9.03984	0.951336	0.986174
tetradecanedioate	Lipid	HMDB00872	#N/A	0.890753	7.81212	0.90922	0.953257	2354	1.92157	11.6137	0.868599	1529	-13.4304	13.1165	0.306033	859	24.8218	17.7919	0.163347	4.60172	7.91933	0.56119	0.724624
3-hydroxydecanoate	Lipid	HMDB02203	#N/A	-0.915587	8.54695	0.91469	0.954953	2354	3.02747	10.7445	0.778145	1529	-7.71007	14.1042	0.584698	#N/A	#N/A	#N/A	#N/A	1.31171	8.63627	0.879279	0.940624
4-vinylphenol sulfate	Xenobiotics	HMDB04072	C05627	-0.841884	7.98467	0.916029	0.954953	2354	-19.0092	11.1463	0.0882468	1529	30.8147	14.186	0.0299958	859	-4.99546	19.3637	0.796485	0.633279	8.02257	0.937083	0.976902
7-methylxanthine	Xenobiotics	HMDB01991	C16353	-0.773866	7.82714	0.921242	0.957675	2354	13.1204	11.3926	0.249579	1529	-7.96	13.3664	0.551583	859	-22.8954	18.194	0.208593	-1.54671	7.76406	0.842095	0.914133
1-methylxanthine	Xenobiotics	HMDB10738	C16358	0.976336	10.8695	0.928427	0.962134	#N/A	#N/A	#N/A	#N/A	1529	-9.74072	13.4725	0.469785	859	20.9595	18.3967	0.254899	6.89545	10.8607	0.525494	0.698129
phenylalanylarginine	Peptide	#N/A	#N/A	0.736195	8.47289	0.93076	0.962134	2354	3.14683	10.7571	0.769902	1529	-3.20374	13.7522	0.815822	#N/A	#N/A	#N/A	#N/A	0.301907	8.51193	0.971706	0.995856
urea	Amino Acid	HMDB00294	C00086	-0.559963	8.07867	0.94474	0.97385	2354	-18.9034	11.0722	0.0879019	1529	35.8547	15.3231	0.0194175	859	-2.43962	18.5499	0.895397	-2.84172	8.06414	0.724546	0.837177
deoxycholate/chenodeoxycholate	Lipid	HMDB00626	C04483	-0.641279	10.8983	0.953078	0.978503	#N/A	#N/A	#N/A	#N/A	1529	1.43332	13.7002	0.916691	859	-4.21634	17.9846	0.814699	-7.11463	10.5727	0.500996	0.675335
valylarginine	Peptide	#N/A	#N/A	-0.483369	8.48525	0.954572	0.978503	2354	6.16892	10.5046	0.557085	1529	-12.9737	14.3939	0.367556	#N/A	#N/A	#N/A	#N/A	-1.5548	8.47232	0.854394	0.924755
alanylleucine	Peptide	HMDB28691	#N/A	-0.371115	8.48284	0.965105	0.986551	2354	4.14004	10.0399	0.680114	1529	-11.6266	15.8587	0.463587	#N/A	#N/A	#N/A	#N/A	-4.31029	8.36243	0.606249	0.758842
glycylphenylalanine	Peptide	HMDB28848	#N/A	0.307028	8.47028	0.971085	0.989021	2354	-3.44144	10.1454	0.73448	1529	8.93155	15.3889	0.561739	#N/A	#N/A	#N/A	#N/A	-5.47901	8.44221	0.516337	0.688948
2-myristoylglycerophosphocholine*	Lipid	#N/A	#N/A	-0.294502	8.66759	0.972895	0.989021	2354	-5.06716	10.9969	0.644998	1529	7.53353	14.0837	0.592789	#N/A	#N/A	#N/A	#N/A	-2.24626	8.74365	0.797254	0.883704
21-hydroxypregnenolone disulfate	Lipid	HMDB04026	C05485	0.145195	8.92249	0.987017	0.996216	2354	-6.30489	11.3128	0.577359	1529	10.7616	14.5136	0.458516	#N/A	#N/A	#N/A	#N/A	-4.30902	9.01077	0.632502	0.774423
docosapentaenoate (n3 DPA, 22:5n3)	Lipid	HMDB01976	C16513	-0.124346	7.70984	0.987132	0.996216	2354	-14.2443	10.711	0.183688	1529	17.4688	14.1071	0.215798	859	11.1264	18.0133	0.536955	-0.26702	7.69034	0.972302	0.995856
1-palmitoylglycerophosphoethanolamine	Lipid	HMDB11503	#N/A	-0.0993013	7.74193	0.989766	0.996216	2354	-5.85657	10.7761	0.586852	1529	2.01352	14.1769	0.887077	859	12.5147	17.9691	0.486333	-1.54194	7.70281	0.841341	0.914133
arabitol	Carbohydrate	HMDB01851	C01904	0.112277	12.1815	0.992646	0.996216	#N/A	#N/A	#N/A	#N/A	1529	-2.42673	16.2139	0.881045	859	3.40269	18.4578	0.853783	0.0938723	11.9402	0.993727	0.996435
levulinate (4-oxovalerate)	Xenobiotics	HMDB00720	#N/A	-0.0914132	11.2358	0.993509	0.996216	#N/A	#N/A	#N/A	#N/A	1529	3.811	14.4529	0.792059	859	-6.05259	17.863	0.734819	8.82662	10.9681	0.420961	0.616356
arachidonate (20:4n6)	Lipid	HMDB01043	C00219	0.0146117	7.72081	0.99849	0.99849	2354	-9.55601	10.7109	0.372392	1529	15.6047	14.212	0.27238	859	2.02124	17.9377	0.91031	-4.53322	7.72807	0.557478	0.722366
#N/A means that the metabolite was either not measured in that population or did not meet the inclusion criteria
metabolites significant at FDR<0.05 in fixed effect meta-analysis are indicated in italic

## Sheet: Table S6
Table S6. Associations between metabolites and FEV1/FVC
			fixed effect meta-analysis					ARIC blacks				ARIC whites				KORA				fixed effect meta-analysis (COPD excluded)
Metabolite	Super.Pathway	HMDB	KEGG	beta.fixed	se.fixed	p.fixed	p.fixed.fdr	N.aa	Estimate.aa	Std.Error.aa	p.value.aa	N.ea	Estimate.ea	Std.Error.ea	p.value.ea	N.kora	Estimate.kora	Std.Error.kora	p.value.kora	beta.fixed.nocopd	se.fixed.nocopd	p.fixed.nocopd	p.fixed.nocopd.fdr
1,3-dimethylurate	Xenobiotics	HMDB01857	#N/A	-0.930174	0.111687	8.1949e-17	3.01572e-14	2354	-0.852148	0.153596	3.21582e-08	1529	-1.01772	0.162695	5.14935e-10	#N/A	#N/A	#N/A	#N/A	-0.17581	0.135539	0.19459	0.669242
theophylline	Xenobiotics	HMDB01889	C07130	-0.622076	0.0994938	4.04176e-10	7.43684e-08	2354	-0.723218	0.143253	4.79509e-07	1529	-0.731294	0.184092	7.44861e-05	859	-0.264295	0.209505	0.207468	-0.0303673	0.094703	0.74847	0.945116
oleoylcarnitine	Lipid	HMDB05065	#N/A	-0.418001	0.100041	2.9371e-05	0.00360284	2354	-0.464377	0.151089	0.00213986	1529	-0.499914	0.176998	0.00479885	859	-0.225943	0.203315	0.266758	-0.188752	0.0834428	0.0236941	0.419581
N-acetylcarnosine	Peptide	HMDB12881	#N/A	0.612182	0.15053	4.7656e-05	0.00365112	2354	0.538244	0.190875	0.00484462	1529	0.733817	0.244819	0.00276741	#N/A	#N/A	#N/A	#N/A	0.402191	0.121656	0.000946513	0.174158
3-methoxytyrosine	Amino Acid	HMDB01434	#N/A	-0.42066	0.103676	4.96076e-05	0.00365112	2354	-0.370274	0.128896	0.00410698	1529	-0.449031	0.348721	0.198064	859	-0.534354	0.201528	0.00816313	-0.186605	0.0905588	0.0393412	0.517055
androsterone sulfate	Lipid	HMDB02759	#N/A	0.370291	0.10354	0.000348485	0.0213738	2354	0.29121	0.165478	0.0785715	1529	0.314818	0.174843	0.0719687	859	0.565839	0.20392	0.00564511	0.127696	0.0850829	0.133397	0.601038
lathosterol	Lipid	HMDB01170	C01189	0.341525	0.101204	0.000739175	0.0388595	2354	0.37975	0.152721	0.0129678	1529	0.369464	0.180268	0.0405831	859	0.237362	0.204178	0.24535	0.124589	0.0821362	0.129302	0.599514
glycerol	Lipid	HMDB00131	C00116	-0.356859	0.107024	0.000854865	0.0393238	2354	-0.26648	0.157484	0.0907593	1529	-0.523164	0.195162	0.00742726	859	-0.32202	0.219636	0.142978	-0.115547	0.0877974	0.188152	0.659427
7-alpha-hydroxy-3-oxo-4-cholestenoate (7-Hoca)	Lipid	HMDB12458	C17337	-0.333638	0.101078	0.000964156	0.0394233	2354	-0.323328	0.155539	0.0377483	1529	-0.282175	0.174354	0.105784	859	-0.423249	0.205643	0.0398789	-0.11743	0.0829124	0.156682	0.630579
dehydroisoandrosterone sulfate (DHEA-S)	Lipid	HMDB01032	C04555	0.354359	0.109554	0.00121824	0.0448311	2354	0.39173	0.170102	0.0213709	1529	0.366875	0.187593	0.0506841	859	0.273385	0.221716	0.217903	0.136912	0.0905019	0.130329	0.599514
allantoin	Nucleotide	HMDB00462	C02350	-0.314456	0.101837	0.00201618	0.0674505	2354	-0.158095	0.152312	0.299393	1529	-0.236891	0.184441	0.199208	859	-0.691491	0.204449	0.00075204	-0.242639	0.0840835	0.00390553	0.359308
stearoylcarnitine	Lipid	HMDB00848	#N/A	-0.312042	0.101954	0.00220887	0.0677387	2354	-0.445602	0.151152	0.0032296	1529	-0.231899	0.186772	0.214571	859	-0.16274	0.205124	0.427781	-0.114179	0.0839932	0.174024	0.658295
valine	Amino Acid	HMDB00883	C00183	0.319738	0.107544	0.00294814	0.0776438	2354	0.221804	0.150066	0.139531	1529	0.370475	0.201991	0.0668331	859	0.496696	0.238719	0.0377648	0.23268	0.0873386	0.00771906	0.359783
5-dodecenoate (12:1n7)	Lipid	HMDB00529	#N/A	-0.304966	0.102596	0.00295384	0.0776438	2354	-0.417862	0.158655	0.00849965	1529	-0.348355	0.176139	0.0481405	859	-0.0496455	0.208315	0.811691	-0.119569	0.0848887	0.158973	0.630579
isoleucine	Amino Acid	HMDB00172	C00407	0.329639	0.111708	0.00316852	0.0777343	2354	0.165698	0.155662	0.287225	1529	0.514611	0.202615	0.0111894	859	0.485425	0.262541	0.0648141	0.285053	0.0910908	0.00175206	0.214919
epiandrosterone sulfate	Lipid	HMDB00365	C07635	0.316967	0.10887	0.00359785	0.082354	2354	0.19479	0.17267	0.25939	1529	0.338249	0.185533	0.0684831	859	0.476742	0.214284	0.0263568	0.0789846	0.0898263	0.379236	0.867644
gamma-glutamylalanine	Peptide	HMDB29142	#N/A	0.340392	0.117622	0.00380439	0.082354	2354	0.345611	0.146796	0.0186367	1529	0.331033	0.196591	0.092414	#N/A	#N/A	#N/A	#N/A	0.224478	0.0938777	0.0167944	0.419581
laurylcarnitine	Lipid	HMDB02250	#N/A	-0.285824	0.10104	0.00467207	0.0929552	2354	-0.396232	0.151617	0.00902268	1529	-0.189276	0.18255	0.299973	859	-0.207855	0.202269	0.304425	-0.136273	0.0832235	0.10154	0.570333
10-heptadecenoate (17:1n7)	Lipid	HMDB60038	#N/A	-0.295333	0.10472	0.00479932	0.0929552	2354	-0.352267	0.158405	0.0262548	1529	-0.289456	0.187661	0.123175	859	-0.203695	0.20879	0.329544	-0.212594	0.0865976	0.0140901	0.419581
dimethylarginine (SDMA + ADMA)	Amino Acid	HMDB01539	C03626	-0.278427	0.10092	0.00579957	0.106712	2354	-0.324024	0.151525	0.0325864	1529	-0.149591	0.180371	0.407035	859	-0.361049	0.204576	0.0779466	-0.214268	0.082933	0.00977672	0.359783
palmitoylcarnitine	Lipid	HMDB00222	C02990	-0.27156	0.10085	0.00708727	0.12183	2354	-0.244356	0.148657	0.100362	1529	-0.347994	0.185539	0.0609048	859	-0.230375	0.20403	0.259165	-0.159982	0.0831857	0.0544562	0.522009
pregn steroid monosulfate*	Lipid	#N/A	#N/A	0.340533	0.127483	0.00755806	0.12183	2354	0.324454	0.169915	0.0563194	1529	0.361239	0.192827	0.061207	#N/A	#N/A	#N/A	#N/A	0.175229	0.103132	0.0893037	0.570333
palmitoleate (16:1n7)	Lipid	HMDB03229	C08362	-0.281053	0.105882	0.007945	0.12183	2354	-0.370857	0.162707	0.0227392	1529	-0.0800947	0.187905	0.669985	859	-0.380579	0.208051	0.0677126	-0.162761	0.0878201	0.0638327	0.522009
alanine	Amino Acid	HMDB00161	C00041	0.269476	0.101547	0.00796099	0.12183	2354	0.369652	0.154901	0.0170944	1529	0.428684	0.177236	0.0156926	859	-0.124421	0.206433	0.546857	0.109504	0.082808	0.18604	0.658295
trigonelline (N'-methylnicotinate)	Cofactors and Vitamins	HMDB00875	C01004	-0.355569	0.135357	0.0086167	0.12183	#N/A	#N/A	#N/A	#N/A	1529	-0.437031	0.175648	0.0129492	859	-0.23646	0.212391	0.265886	-0.230356	0.113529	0.0424541	0.52077
gamma-glutamylvaline	Peptide	HMDB11172	#N/A	0.270814	0.103904	0.00915011	0.12183	2354	0.305429	0.146063	0.0366291	1529	0.248673	0.187476	0.184899	859	0.21345	0.240402	0.374853	0.159479	0.0849221	0.0603887	0.522009
homostachydrine*	Xenobiotics	HMDB33433	C08283	-0.268573	0.103337	0.00934989	0.12183	2354	-0.360736	0.163695	0.0276416	1529	-0.348131	0.176851	0.0491921	859	-0.0228827	0.202641	0.910119	-0.0964551	0.0848213	0.255473	0.734484
4-methyl-2-oxopentanoate	Amino Acid	HMDB00695	C00233	0.266036	0.102717	0.00959779	0.12183	2354	0.290102	0.14212	0.0413389	1529	0.137661	0.189647	0.468025	859	0.402171	0.239273	0.093171	0.16023	0.0826945	0.0526706	0.522009
gamma-CEHC	Cofactors and Vitamins	HMDB01931	#N/A	0.303897	0.11734	0.00960076	0.12183	2354	0.160772	0.159812	0.314516	1529	0.471308	0.17284	0.00646807	#N/A	#N/A	#N/A	#N/A	0.260984	0.0938281	0.00541069	0.359783
cotinine	Xenobiotics	HMDB01046	#N/A	-0.506762	0.197652	0.0103501	0.126961	2354	-0.340053	0.22884	0.137418	1529	-0.99639	0.39218	0.0111639	#N/A	#N/A	#N/A	#N/A	-0.587257	0.16416	0.000347104	0.127734
1-methylurate	Xenobiotics	HMDB03099	C16359	-0.258569	0.101736	0.0110355	0.128166	2354	-0.224149	0.158041	0.156238	1529	-0.414156	0.173126	0.0168678	859	-0.0943317	0.207543	0.649573	0.0644329	0.0859928	0.453687	0.897312
glucose	Carbohydrate	HMDB00122	C00031	0.257303	0.101694	0.0114004	0.128166	2354	0.247097	0.135845	0.0690447	1529	0.367827	0.223568	0.100124	859	0.183607	0.210814	0.384031	0.140997	0.0835634	0.0915445	0.570333
gamma-tocopherol	Cofactors and Vitamins	HMDB01492	C02483	0.257671	0.101953	0.0114932	0.128166	2354	0.393206	0.147338	0.00766631	1529	0.403703	0.193943	0.0375503	859	-0.172239	0.20605	0.403443	0.217978	0.0823149	0.00809452	0.359783
tryptophylasparagine	Peptide	#N/A	#N/A	-0.291088	0.116749	0.0126569	0.136992	2354	-0.344606	0.141554	0.014989	1529	-0.177238	0.206461	0.390776	#N/A	#N/A	#N/A	#N/A	-0.120495	0.0941708	0.200707	0.677616
alpha-hydroxyisovalerate	Amino Acid	HMDB00407	#N/A	-0.255154	0.103532	0.013721	0.144267	2354	-0.162707	0.148828	0.274393	1529	-0.422189	0.194252	0.0299038	859	-0.243467	0.214948	0.25767	-0.0388442	0.0884744	0.660629	0.920877
arachidonate (20:4n6)	Lipid	HMDB01043	C00219	0.244045	0.100274	0.0149414	0.152734	2354	0.229727	0.152794	0.132844	1529	0.354512	0.176124	0.0443066	859	0.12315	0.202512	0.543275	0.115741	0.0822474	0.159358	0.630579
3-methylxanthine	Xenobiotics	HMDB01886	C16357	-0.307797	0.129484	0.017449	0.169377	#N/A	#N/A	#N/A	#N/A	1529	-0.469714	0.166361	0.00481309	859	-0.0589706	0.206231	0.774991	-0.211656	0.107348	0.048645	0.522009
o-cresol sulfate	Amino Acid	#N/A	#N/A	-0.315649	0.132835	0.01749	0.169377	2354	0.0182219	0.175388	0.917262	1529	-0.764821	0.203431	0.000176654	#N/A	#N/A	#N/A	#N/A	-0.174217	0.111377	0.117768	0.570333
docosahexaenoate (DHA, 22:6n3)	Lipid	HMDB02183	C06429	0.237829	0.101469	0.0190854	0.178396	2354	0.0572576	0.14865	0.700137	1529	0.554864	0.188596	0.0033098	859	0.206612	0.20517	0.314211	0.0467196	0.0829359	0.573216	0.898846
4-androsten-3beta,17beta-diol disulfate (2)	Lipid	HMDB03818	C04295	0.296482	0.126814	0.0193909	0.178396	2354	0.13818	0.170242	0.417067	1529	0.493818	0.190076	0.0094678	#N/A	#N/A	#N/A	#N/A	0.173302	0.103072	0.0926916	0.570333
2-hydroxyoctanoate	Lipid	HMDB02264	#N/A	-0.27206	0.117099	0.0201611	0.180958	2354	-0.170985	0.149262	0.252106	1529	-0.433839	0.188837	0.0217306	#N/A	#N/A	#N/A	#N/A	-0.108799	0.0953412	0.253805	0.734484
glycerate	Carbohydrate	HMDB00139	C00258	0.235718	0.102999	0.0221061	0.193474	2354	0.305528	0.154665	0.0483372	1529	0.382932	0.189327	0.0432901	859	-0.0503483	0.20179	0.803028	0.057415	0.0853334	0.501054	0.897312
hypoxanthine	Nucleotide	HMDB00157	C00262	-0.229971	0.100864	0.022607	0.193474	2354	-0.112344	0.149974	0.45388	1529	-0.415161	0.18504	0.0250003	859	-0.222703	0.2015	0.269376	-0.0950076	0.0829676	0.252161	0.734484
gamma-glutamylisoleucine*	Peptide	HMDB11170	#N/A	0.226603	0.101886	0.0261427	0.216262	2354	0.252031	0.146622	0.0857614	1529	0.297041	0.187296	0.112962	859	0.0768722	0.216626	0.722782	0.15565	0.0834139	0.0620426	0.522009
tryptophan	Amino Acid	HMDB00929	C00078	0.23366	0.105271	0.0264451	0.216262	2354	0.237643	0.151204	0.116163	1529	0.521699	0.19917	0.00889744	859	-0.115596	0.216732	0.593926	0.200503	0.0858581	0.0195288	0.419581
ornithine	Amino Acid	HMDB03374	C00077	-0.224118	0.102896	0.0293992	0.218206	2354	-0.046217	0.155415	0.766204	1529	-0.630416	0.187591	0.000797139	859	-0.0544021	0.201491	0.787228	-0.0862568	0.0850607	0.310553	0.799186
homocitrulline	Amino Acid	HMDB00679	C02427	-0.229711	0.105542	0.0295183	0.218206	2354	-0.172202	0.154818	0.266129	1529	-0.279711	0.200533	0.16327	859	-0.279565	0.207675	0.17861	-0.109212	0.0872726	0.210792	0.686472
taurodeoxycholate	Lipid	HMDB00896	C05463	0.215272	0.0989573	0.0296002	0.218206	2354	0.114602	0.150262	0.445728	1529	0.131622	0.174744	0.45143	859	0.502282	0.199682	0.0120739	0.114807	0.0798736	0.150618	0.627637
leucine	Amino Acid	HMDB00687	C00123	0.239866	0.110279	0.0296234	0.218206	2354	0.127025	0.151517	0.401916	1529	0.350856	0.206381	0.0893285	859	0.391893	0.256574	0.127034	0.139463	0.0896842	0.119936	0.570333
hexanoylcarnitine	Lipid	HMDB00705	#N/A	-0.218967	0.101021	0.0301938	0.218206	2354	-0.316778	0.150993	0.0360157	1529	-0.187167	0.182099	0.304195	859	-0.0799982	0.204249	0.695401	-0.09344	0.0836495	0.263977	0.748645
myristoleate (14:1n5)	Lipid	HMDB02000	C08322	-0.231277	0.1068	0.0303482	0.218206	2354	-0.321484	0.165605	0.0523458	1529	-0.240295	0.182655	0.188518	859	-0.0636512	0.217007	0.769354	-0.102707	0.0882031	0.244248	0.733705
decanoylcarnitine	Lipid	HMDB00651	#N/A	-0.217298	0.100935	0.031331	0.218206	2354	-0.191554	0.143819	0.18302	1529	-0.401213	0.196904	0.041763	859	-0.0716069	0.204055	0.725736	-0.0829063	0.0829809	0.317746	0.806418
2-oleoylglycerophosphocholine*	Lipid	HMDB61701	#N/A	-0.218954	0.101885	0.0316314	0.218206	2354	-0.268254	0.153984	0.0816234	1529	-0.198281	0.181917	0.275907	859	-0.158204	0.204366	0.439077	-0.218774	0.0837983	0.00903531	0.359783
cysteine	Amino Acid	HMDB00574	C00097	0.216874	0.101146	0.0320193	0.218206	2354	0.280311	0.151985	0.0652608	1529	0.105416	0.183116	0.564917	859	0.240327	0.201484	0.233288	0.0430597	0.0830536	0.604139	0.900094
cholate	Lipid	HMDB00619	C00695	-0.211541	0.0994688	0.0334444	0.223773	2354	-0.0870108	0.158527	0.583147	1529	-0.207746	0.165085	0.208435	859	-0.418755	0.201677	0.0381617	-0.185709	0.0804267	0.020941	0.419581
O-sulfo-L-tyrosine	Xenobiotics	#N/A	#N/A	-0.266658	0.126644	0.0352411	0.231584	2354	-0.186801	0.167072	0.263644	1529	-0.374518	0.194169	0.053939	#N/A	#N/A	#N/A	#N/A	-0.119446	0.102793	0.245233	0.733705
bilirubin (E,E)*	Cofactors and Vitamins	#N/A	#N/A	0.210994	0.101028	0.0367559	0.237301	2354	0.125344	0.155554	0.420446	1529	0.523619	0.175498	0.0028943	859	-0.0624033	0.203366	0.759032	0.131648	0.0817873	0.107476	0.570333
1-methylxanthine	Xenobiotics	HMDB10738	C16358	-0.270103	0.130113	0.0379018	0.240481	#N/A	#N/A	#N/A	#N/A	1529	-0.399172	0.16683	0.0168467	859	-0.0696934	0.207884	0.737519	-0.0787962	0.108633	0.468241	0.897312
benzoate	Xenobiotics	HMDB01870	C00180	-0.204323	0.0995088	0.040042	0.248161	2354	0.0614417	0.145249	0.672328	1529	-0.624295	0.18618	0.000818614	859	-0.223773	0.201043	0.265999	-0.154694	0.0831085	0.0626942	0.522009
2-aminooctanoate	Lipid	HMDB00991	#N/A	-0.242351	0.118277	0.040461	0.248161	2354	-0.1397	0.156599	0.372438	1529	-0.378674	0.180466	0.0360426	#N/A	#N/A	#N/A	#N/A	-0.202803	0.0966159	0.0358116	0.506872
palmitate (16:0)	Lipid	HMDB00220	C00249	-0.20848	0.102146	0.0412497	0.248851	2354	-0.181123	0.152408	0.234794	1529	-0.371369	0.186669	0.0468312	859	-0.0633463	0.203726	0.755923	-0.120424	0.0840226	0.151793	0.627637
1-palmitoleoylglycerophosphocholine (16:1)*	Lipid	HMDB10383	#N/A	-0.236947	0.117692	0.0440858	0.260285	2354	-0.225028	0.157584	0.153428	1529	-0.251981	0.176985	0.154726	#N/A	#N/A	#N/A	#N/A	-0.151998	0.0960463	0.113525	0.570333
dihomo-linolenate (20:3n3 or n6)	Lipid	HMDB02925	C03242	0.202649	0.100881	0.0445596	0.260285	2354	0.300746	0.151936	0.047885	1529	0.0954157	0.180879	0.597916	859	0.162778	0.202541	0.421807	0.0704239	0.0824744	0.393167	0.867644
stachydrine	Xenobiotics	HMDB04827	C10172	0.198207	0.100505	0.0485954	0.276042	2354	0.135935	0.148647	0.360559	1529	0.110198	0.185582	0.552734	859	0.415712	0.201187	0.039104	0.0493605	0.0821698	0.548031	0.897312
myristate (14:0)	Lipid	HMDB00806	C06424	-0.204672	0.104026	0.0491257	0.276042	2354	-0.159383	0.16094	0.322117	1529	-0.289932	0.180267	0.107968	859	-0.166666	0.208385	0.424052	-0.146155	0.0863437	0.0905092	0.570333
succinylcarnitine	Energy	#N/A	#N/A	-0.208434	0.106117	0.0495075	0.276042	2354	-0.233784	0.154455	0.130262	1529	-0.255272	0.20342	0.209709	859	-0.111845	0.209794	0.594093	-0.0261655	0.0872126	0.764162	0.946841
1,6-anhydroglucose	Xenobiotics	HMDB00640	#N/A	-0.227903	0.116734	0.0508987	0.279563	2354	-0.228762	0.16183	0.157613	1529	-0.226971	0.168548	0.178303	#N/A	#N/A	#N/A	#N/A	-0.0640002	0.0977716	0.512733	0.897312
indolepropionate	Amino Acid	HMDB02302	#N/A	0.193936	0.101314	0.0555938	0.291074	2354	0.0949254	0.153564	0.536537	1529	0.355047	0.179299	0.0478629	859	0.159941	0.204504	0.434379	0.0256547	0.0817503	0.75366	0.945116
gamma-glutamylleucine	Peptide	HMDB11171	#N/A	0.200082	0.10494	0.0565676	0.291074	2354	0.189873	0.145678	0.192574	1529	0.202394	0.190731	0.288792	859	0.225858	0.248472	0.363615	0.0777437	0.0856825	0.364224	0.851551
oleate (18:1n9)	Lipid	HMDB00207	C00712	-0.196176	0.103331	0.0576287	0.291074	2354	-0.28657	0.155713	0.06584	1529	-0.10792	0.187236	0.564443	859	-0.145496	0.2046	0.477203	-0.13773	0.0852308	0.106103	0.570333
1-oleoylglycerophosphoethanolamine	Lipid	HMDB11506	#N/A	-0.191745	0.101127	0.0579495	0.291074	2354	-0.249368	0.156292	0.110729	1529	-0.163372	0.172232	0.342996	859	-0.131121	0.207908	0.528429	-0.18949	0.0827053	0.021955	0.419581
uridine	Nucleotide	HMDB00296	C00299	0.191352	0.100972	0.0580792	0.291074	2354	0.37046	0.153321	0.0157576	1529	-0.0323207	0.178398	0.856257	859	0.166843	0.203606	0.412766	0.0676867	0.0824184	0.4115	0.875329
1-eicosatrienoylglycerophosphocholine (20:3)*	Lipid	HMDB10394	#N/A	-0.219014	0.115757	0.0584893	0.291074	2354	-0.127509	0.152661	0.403664	1529	-0.342799	0.177557	0.0537139	#N/A	#N/A	#N/A	#N/A	-0.185518	0.09346	0.0471446	0.522009
21-hydroxypregnenolone disulfate	Lipid	HMDB04026	C05485	0.227235	0.120122	0.0585312	0.291074	2354	0.116765	0.161423	0.469538	1529	0.364321	0.17982	0.0429364	#N/A	#N/A	#N/A	#N/A	0.193633	0.0974883	0.0470096	0.522009
gluconate	Xenobiotics	HMDB00625	C00257	0.229939	0.122316	0.0601243	0.293177	2354	0.194537	0.148829	0.191301	1529	0.303614	0.214702	0.157533	#N/A	#N/A	#N/A	#N/A	0.155817	0.0974507	0.109835	0.570333
erythronate*	Carbohydrate	HMDB00613	#N/A	0.198309	0.105664	0.0605475	0.293177	2354	0.28247	0.151981	0.0632115	1529	0.3603	0.196229	0.0665367	859	-0.18836	0.221933	0.396274	0.0484723	0.0862639	0.57418	0.898846
10-nonadecenoate (19:1n9)	Lipid	HMDB13622	#N/A	-0.191787	0.102551	0.0614611	0.293736	2354	-0.278803	0.154347	0.0709937	1529	-0.191442	0.184056	0.298445	859	-0.0373917	0.205884	0.855928	-0.148321	0.0842912	0.078472	0.570333
1-arachidonoylglycerophosphoinositol*	Lipid	HMDB61690	#N/A	0.186102	0.100088	0.0629727	0.297102	2354	0.115014	0.15011	0.443635	1529	0.324212	0.178933	0.0701962	859	0.138238	0.20323	0.49656	0.114456	0.0819356	0.162442	0.635255
threonate	Cofactors and Vitamins	HMDB00943	C01620	0.191875	0.103677	0.0642119	0.297865	2354	0.154029	0.156162	0.324066	1529	0.154415	0.186858	0.408721	859	0.304112	0.206785	0.141753	0.0484343	0.0856583	0.571777	0.898846
proline	Amino Acid	HMDB00162	C00148	0.191541	0.103706	0.0647533	0.297865	2354	-0.0672403	0.154445	0.663336	1529	0.396184	0.183636	0.0311283	859	0.414891	0.216153	0.0552654	0.118599	0.0855636	0.165719	0.635255
serotonin (5HT)	Amino Acid	HMDB00259	C00780	0.185888	0.10183	0.0679298	0.308619	2354	0.204842	0.149187	0.169867	1529	0.243879	0.187927	0.194578	859	0.0783689	0.207648	0.705963	0.0383023	0.083628	0.646947	0.912103
oleamide	Lipid	HMDB02117	C19670	-0.240055	0.132285	0.0695723	0.3114	#N/A	#N/A	#N/A	#N/A	1529	-0.267528	0.175524	0.127675	859	-0.203934	0.201264	0.311224	-0.172709	0.108608	0.111789	0.570333
threonine	Amino Acid	HMDB00167	C00188	0.182571	0.100846	0.0702342	0.3114	2354	0.145793	0.151418	0.335722	1529	0.230846	0.183346	0.208197	859	0.1893	0.200137	0.344494	0.0534673	0.0822436	0.515622	0.897312
trehalose	Carbohydrate	HMDB00975	C01083	0.207852	0.115885	0.0728768	0.315617	2354	0.284991	0.146749	0.0522529	1529	0.0800509	0.188887	0.67177	#N/A	#N/A	#N/A	#N/A	0.147601	0.092975	0.112391	0.570333
glycodeoxycholate	Lipid	HMDB00631	C05464	0.177161	0.0989822	0.0734824	0.315617	2354	-0.0600711	0.150095	0.689031	1529	0.427957	0.17347	0.0137336	859	0.26698	0.202247	0.187168	0.207909	0.0802483	0.00957465	0.359783
3-(4-hydroxyphenyl)lactate	Amino Acid	HMDB00755	C03672	-0.205861	0.115128	0.0737583	0.315617	2354	-0.251997	0.164816	0.126411	1529	-0.0618198	0.212168	0.770807	859	-0.297309	0.24679	0.228655	0.168766	0.0953613	0.0767672	0.570333
3-phenylpropionate (hydrocinnamate)	Amino Acid	HMDB00764	C05629	0.177863	0.0997737	0.0746408	0.315722	2354	0.116786	0.156743	0.4563	1529	0.308132	0.166507	0.0644272	859	0.0844329	0.205488	0.681258	0.0583769	0.0812145	0.472265	0.897312
isovalerate	Amino Acid	HMDB00718	C08262	0.186532	0.105131	0.076015	0.317881	2354	0.15423	0.155278	0.320692	1529	0.39866	0.197531	0.0437449	859	0.011262	0.206837	0.95659	0.148695	0.0864696	0.0855019	0.570333
deoxycholate/chenodeoxycholate	Lipid	HMDB00626	C04483	0.230254	0.130192	0.0769646	0.318236	#N/A	#N/A	#N/A	#N/A	1529	0.102374	0.169921	0.546946	859	0.412046	0.202597	0.0422813	0.112151	0.105729	0.288808	0.788626
carnitine	Lipid	HMDB00062	C00318	-0.174558	0.10223	0.087729	0.358714	2354	-0.0299359	0.156701	0.848512	1529	-0.328937	0.179739	0.0674346	859	-0.22084	0.204098	0.279548	-0.0780756	0.0834603	0.34954	0.835265
N-acetylglycine	Amino Acid	HMDB00532	#N/A	-0.175643	0.103439	0.089502	0.358797	2354	-0.0780091	0.159108	0.623974	1529	-0.509966	0.17733	0.0040865	859	0.13011	0.212439	0.540401	-0.206548	0.0846348	0.0146685	0.419581
N2,N2-dimethylguanosine	Nucleotide	HMDB04824	#N/A	-0.178644	0.105271	0.0896993	0.358797	2354	-0.257415	0.15984	0.107435	1529	-0.238317	0.191522	0.21357	859	0.018977	0.204836	0.926208	-0.0305648	0.0866778	0.724369	0.945116
glycylleucine	Peptide	HMDB00759	C02155	0.195912	0.116707	0.0932168	0.366769	2354	0.202535	0.13723	0.140111	1529	0.178602	0.221849	0.420911	#N/A	#N/A	#N/A	#N/A	0.0971887	0.0930291	0.296156	0.788626
octanoylcarnitine	Lipid	HMDB00791	C02838	-0.169899	0.101365	0.093718	0.366769	2354	-0.184918	0.142805	0.195485	1529	-0.205143	0.204013	0.314799	859	-0.104644	0.203016	0.606375	-0.0578442	0.0829504	0.485593	0.897312
1,5-anhydroglucitol (1,5-AG)	Carbohydrate	HMDB02712	C07326	-0.170933	0.102281	0.0946821	0.366769	2354	-0.0622531	0.15148	0.681135	1529	-0.315273	0.18263	0.084498	859	-0.189486	0.21307	0.374086	-0.109322	0.0840496	0.193368	0.669242
levulinate (4-oxovalerate)	Xenobiotics	HMDB00720	#N/A	-0.219592	0.133928	0.101083	0.386017	#N/A	#N/A	#N/A	#N/A	1529	-0.288577	0.179129	0.107388	859	-0.132149	0.201675	0.512479	-0.0616111	0.109672	0.574269	0.898846
10-undecenoate (11:1n1)	Lipid	#N/A	#N/A	-0.216813	0.132598	0.102026	0.386017	#N/A	#N/A	#N/A	#N/A	1529	-0.288111	0.174535	0.0990005	859	-0.119486	0.20392	0.558068	-0.066287	0.109527	0.54504	0.897312
citrulline	Amino Acid	HMDB00904	C00327	-0.167333	0.102648	0.103065	0.386017	2354	-0.175547	0.158423	0.267935	1529	-0.00499607	0.180352	0.977904	859	-0.359097	0.202779	0.0769403	-0.0869436	0.0841754	0.301657	0.788626
pro-hydroxy-pro	Amino Acid	HMDB06695	#N/A	-0.166629	0.102622	0.104437	0.386017	2354	-0.228673	0.14799	0.122434	1529	-0.06203	0.195607	0.7512	859	-0.162346	0.207796	0.434859	0.0221777	0.0848616	0.793831	0.967236
eicosanodioate	Lipid	#N/A	#N/A	-0.185893	0.114638	0.104896	0.386017	2354	-0.289563	0.153063	0.0586417	1529	-0.0534443	0.173008	0.75743	#N/A	#N/A	#N/A	#N/A	-0.109141	0.0931884	0.241522	0.733705
alpha-ketoglutarate	Energy	HMDB00208	C00026	-0.222911	0.138715	0.108061	0.391816	#N/A	#N/A	#N/A	#N/A	1529	-0.0736925	0.189359	0.697206	859	-0.395722	0.20378	0.0524793	-0.0887496	0.115355	0.441678	0.897312
2-docosahexaenoylglycerophosphoethanolamine*	Lipid	#N/A	#N/A	0.18761	0.116926	0.108601	0.391816	2354	0.210645	0.142901	0.1406	1529	0.140946	0.203391	0.488427	#N/A	#N/A	#N/A	#N/A	0.0584408	0.0933052	0.531092	0.897312
3-methyl-2-oxovalerate	Amino Acid	HMDB03736	C00671	0.162788	0.102982	0.113935	0.407068	2354	0.15508	0.149765	0.300548	1529	-0.00065186	0.173708	0.997006	859	0.51045	0.245674	0.0380333	0.079283	0.0836145	0.343029	0.825064
kynurenine	Amino Acid	HMDB00684	C00328	-0.174618	0.112341	0.120101	0.421572	2354	-0.221381	0.166405	0.183525	1529	0.22508	0.199014	0.258244	859	-0.644737	0.236531	0.00654709	-0.0359716	0.0925538	0.69753	0.940615
palmitoyl sphingomyelin	Lipid	#N/A	#N/A	-0.179208	0.115518	0.120818	0.421572	2354	-0.111183	0.150041	0.458757	1529	-0.27822	0.181017	0.124508	#N/A	#N/A	#N/A	#N/A	-0.0918411	0.0931484	0.32415	0.807279
pyroglutamine*	Amino Acid	#N/A	#N/A	-0.189478	0.122339	0.121431	0.421572	2354	-0.36371	0.183453	0.0475309	1529	0.209906	0.219263	0.338556	859	-0.381514	0.247685	0.123855	-0.105521	0.101826	0.300069	0.788626
phenyllactate (PLA)	Amino Acid	HMDB00779	C05607	-0.170052	0.110721	0.124573	0.428439	2354	-0.234721	0.164797	0.154492	1529	-0.108159	0.210219	0.606974	859	-0.125721	0.212616	0.554473	-0.00537616	0.0918897	0.953345	0.994011
eicosenoate (20:1n9 or 11)	Lipid	HMDB02231	#N/A	-0.154848	0.101207	0.126014	0.429381	2354	-0.192271	0.150343	0.201065	1529	-0.173176	0.186213	0.352524	859	-0.065869	0.201836	0.744241	-0.0522471	0.0835982	0.531985	0.897312
mannose	Carbohydrate	HMDB00169	C00159	0.159047	0.105195	0.130553	0.440766	2354	0.220572	0.146615	0.132607	1529	0.306664	0.208227	0.141029	859	-0.142487	0.219356	0.516147	0.114439	0.0863756	0.185206	0.658295
1-docosahexaenoylglycerophosphoethanolamine*	Lipid	#N/A	#N/A	0.176907	0.117622	0.132574	0.443521	2354	0.125874	0.152176	0.408233	1529	0.25264	0.185381	0.173143	#N/A	#N/A	#N/A	#N/A	0.0589228	0.0948708	0.534544	0.897312
1-docosahexaenoylglycerophosphocholine (22:6n3)*	Lipid	HMDB10404	#N/A	0.174764	0.116699	0.134244	0.444117	2354	-0.00350716	0.148512	0.981161	1529	0.46251	0.18868	0.0143466	#N/A	#N/A	#N/A	#N/A	0.0746941	0.0938758	0.426224	0.891196
1-linoleoylglycerophosphocholine (18:2n6)	Lipid	HMDB10386	C04100	-0.180598	0.121213	0.136243	0.444117	2354	-0.192612	0.159663	0.2278	1529	-0.164254	0.186227	0.377911	#N/A	#N/A	#N/A	#N/A	-0.000317292	0.0978821	0.997414	0.997542
gamma-glutamylthreonine*	Peptide	HMDB29159	#N/A	0.150879	0.1014	0.13676	0.444117	2354	0.144682	0.145934	0.321583	1529	0.247156	0.19546	0.206252	859	0.0584957	0.20358	0.773926	0.0309008	0.0829935	0.709649	0.941928
glycylvaline	Peptide	HMDB28854	#N/A	0.149349	0.100624	0.137748	0.444117	2354	0.343224	0.148663	0.021045	1529	-0.0939368	0.185189	0.612055	859	0.0804411	0.202621	0.691466	0.168557	0.0825064	0.041057	0.52077
urea	Amino Acid	HMDB00294	C00086	0.154943	0.105152	0.140612	0.444117	2354	0.0997932	0.158082	0.527924	1529	0.323517	0.190234	0.0892182	859	0.0473933	0.209464	0.821054	0.124156	0.0859335	0.148517	0.627637
4-acetamidobutanoate	Amino Acid	HMDB03681	C02946	-0.15205	0.103255	0.140868	0.444117	2354	-0.0353491	0.159456	0.824578	1529	-0.164619	0.178802	0.357365	859	-0.333053	0.207678	0.109154	-0.0272143	0.0847009	0.747984	0.945116
nonadecanoate (19:0)	Lipid	HMDB00772	C16535	-0.148497	0.100937	0.141239	0.444117	2354	-0.301131	0.149101	0.0435345	1529	-0.109396	0.186368	0.557299	859	0.0869452	0.202529	0.667817	-0.0861392	0.0825469	0.296709	0.788626
2-myristoylglycerophosphocholine*	Lipid	#N/A	#N/A	-0.170673	0.11671	0.143641	0.444117	2354	-0.122612	0.156909	0.434635	1529	-0.230193	0.174614	0.187604	#N/A	#N/A	#N/A	#N/A	-0.205636	0.0944864	0.0295284	0.452769
adenosine	Nucleotide	HMDB00050	C00212	-0.167022	0.114933	0.146165	0.444117	2354	-0.0584826	0.151247	0.699037	1529	-0.31535	0.17681	0.0746957	#N/A	#N/A	#N/A	#N/A	-0.206492	0.0923077	0.0252868	0.42298
succinate	Energy	HMDB00254	C00042	-0.170724	0.117567	0.14646	0.444117	2354	-0.114402	0.151591	0.450521	1529	-0.25573	0.186234	0.169903	#N/A	#N/A	#N/A	#N/A	0.0163099	0.0952172	0.863995	0.984366
pseudouridine	Nucleotide	HMDB00767	C02067	-0.163247	0.112451	0.146578	0.444117	2354	-0.0604209	0.166859	0.717305	1529	0.00351199	0.20776	0.986515	859	-0.541119	0.22362	0.015738	0.0167956	0.0924234	0.855799	0.984366
3-hydroxyhippurate	Xenobiotics	HMDB06116	#N/A	-0.165976	0.114516	0.147234	0.444117	2354	0.00207655	0.159983	0.989645	1529	-0.342557	0.163992	0.0368868	#N/A	#N/A	#N/A	#N/A	-0.119723	0.0948305	0.20677	0.686472
caprate (10:0)	Lipid	HMDB00511	C01571	-0.145682	0.100836	0.148531	0.444386	2354	0.0585877	0.149222	0.694635	1529	-0.42598	0.184484	0.0210755	859	-0.184665	0.203882	0.365329	-0.105021	0.0839116	0.210729	0.686472
caproate (6:0)	Lipid	HMDB00535	C01585	-0.143322	0.0999403	0.151552	0.447795	2354	-0.0412255	0.1438	0.774377	1529	-0.374215	0.192309	0.0518518	859	-0.0904945	0.201129	0.652875	-0.117051	0.0816445	0.151666	0.627637
taurochenodeoxycholate	Lipid	HMDB00951	C05465	-0.143035	0.0998749	0.152104	0.447795	2354	-0.00578845	0.149394	0.969096	1529	-0.356503	0.179604	0.047331	859	-0.123881	0.202261	0.540385	-0.0541333	0.0825982	0.512223	0.897312
4-vinylphenol sulfate	Xenobiotics	HMDB04072	C05627	-0.148221	0.103891	0.153666	0.448802	2354	-0.171153	0.159114	0.282189	1529	-0.0300924	0.17624	0.864445	859	-0.28648	0.218445	0.190062	-0.104037	0.0854658	0.22349	0.702944
1-margaroylglycerophosphocholine (17:0)	Lipid	HMDB12108	C04230	-0.144096	0.101336	0.155034	0.449233	2354	-0.202308	0.149662	0.176582	1529	-0.0882323	0.185845	0.635024	859	-0.102831	0.205054	0.616163	-0.0507868	0.0836928	0.543968	0.897312
3-methylhistidine	Amino Acid	HMDB00479	C01152	0.139418	0.0996413	0.161753	0.460128	2354	0.0673254	0.154091	0.66221	1529	0.311855	0.171456	0.0691302	859	0.0243442	0.201666	0.903945	0.118856	0.0809018	0.141796	0.627637
methionine	Amino Acid	HMDB00696	C00073	-0.142871	0.102211	0.162171	0.460128	2354	-0.103414	0.148689	0.48681	1529	-0.0997671	0.185222	0.590217	859	-0.285375	0.216469	0.187754	-0.133759	0.0836236	0.109702	0.570333
quinate	Xenobiotics	HMDB03072	C00296	-0.143434	0.102705	0.162545	0.460128	2354	-0.117376	0.163839	0.47381	1529	-0.385255	0.171146	0.024526	859	0.167786	0.206688	0.417142	-0.164737	0.0859319	0.0552299	0.522009
margarate (17:0)	Lipid	HMDB02259	#N/A	-0.141123	0.102593	0.168961	0.474637	2354	-0.223892	0.150319	0.136505	1529	-0.304725	0.191784	0.112292	859	0.203087	0.206003	0.324489	-0.064216	0.0843993	0.446742	0.897312
choline	Lipid	HMDB00097	C00114	-0.139366	0.102202	0.172682	0.481417	2354	0.0440294	0.145139	0.761642	1529	-0.380739	0.198159	0.054871	859	-0.251613	0.209432	0.229929	-0.0896857	0.083107	0.280517	0.782046
taurolithocholate 3-sulfate	Lipid	HMDB02580	C03642	0.134585	0.099645	0.176809	0.486488	2354	0.0904613	0.154322	0.557807	1529	0.202413	0.171439	0.237917	859	0.116163	0.201211	0.563876	0.140644	0.0817609	0.0853982	0.570333
arabonate	Cofactors and Vitamins	HMDB00539	C00878	0.156709	0.116704	0.179337	0.486488	2354	0.328767	0.142727	0.0213403	1529	-0.190386	0.202719	0.347797	#N/A	#N/A	#N/A	#N/A	0.102689	0.0932745	0.270925	0.761072
4-guanidinobutanoate	Amino Acid	HMDB03464	C01035	0.156546	0.116599	0.179399	0.486488	2354	0.117735	0.145672	0.419049	1529	0.225745	0.194511	0.245997	#N/A	#N/A	#N/A	#N/A	0.156677	0.0939558	0.0954028	0.570333
2-palmitoylglycerophosphoethanolamine*	Lipid	#N/A	#N/A	0.154767	0.115376	0.179789	0.486488	2354	0.0789099	0.154773	0.61021	1529	0.249644	0.173093	0.149439	#N/A	#N/A	#N/A	#N/A	0.043113	0.0926498	0.641693	0.912103
hexadecanedioate	Lipid	HMDB00672	C19615	-0.133708	0.100253	0.182299	0.489678	2354	-0.193608	0.161864	0.231774	1529	-0.102256	0.165615	0.537043	859	-0.0878884	0.200523	0.661284	-0.0565784	0.0833168	0.49709	0.897312
fructose	Carbohydrate	HMDB00660	C00095	-0.132679	0.100188	0.185404	0.494411	2354	-0.0160653	0.14103	0.909316	1529	-0.459913	0.200368	0.02185	859	-0.0390683	0.202283	0.846898	0.0624191	0.083019	0.452132	0.897312
glutamate	Amino Acid	HMDB00148	C00025	0.137377	0.105443	0.192626	0.504329	2354	0.0760415	0.15875	0.631981	1529	0.220097	0.178092	0.216701	859	0.128071	0.231045	0.579513	0.116295	0.0868174	0.180395	0.658295
malate	Energy	HMDB00156	C00149	-0.131795	0.101496	0.194108	0.504329	2354	-0.0388955	0.152074	0.798153	1529	-0.0586058	0.183896	0.750005	859	-0.38656	0.203017	0.0572385	-0.0608157	0.0836606	0.467266	0.897312
cholesterol	Lipid	HMDB00067	C00187	0.130728	0.100772	0.19454	0.504329	2354	0.160182	0.149251	0.283274	1529	0.335221	0.183704	0.0682308	859	-0.177491	0.204338	0.385305	0.0548414	0.0823644	0.505514	0.897312
creatinine	Amino Acid	HMDB00562	C00791	0.146342	0.112824	0.194605	0.504329	2354	0.0897045	0.178078	0.614493	1529	0.235914	0.184387	0.200936	859	0.0981601	0.238287	0.680488	0.0706882	0.0920007	0.442283	0.897312
acisoga	Amino Acid	#N/A	#N/A	-0.150484	0.117463	0.200151	0.515006	2354	-0.284224	0.153586	0.0643541	1529	0.0379829	0.182321	0.835	#N/A	#N/A	#N/A	#N/A	0.0321487	0.0955532	0.736533	0.945116
inositol 1-phosphate (I1P)	Lipid	HMDB00213	C04006	0.147822	0.115737	0.201524	0.515006	2354	0.0628904	0.15314	0.68135	1529	0.260946	0.176739	0.140031	#N/A	#N/A	#N/A	#N/A	-0.0490007	0.093662	0.600859	0.898846
octadecanedioate	Lipid	HMDB00782	#N/A	-0.127191	0.100471	0.205535	0.521633	2354	-0.275835	0.156423	0.0779656	1529	0.04638	0.173118	0.788805	859	-0.115772	0.200692	0.564185	-0.0407315	0.0828893	0.623146	0.912103
xanthine	Nucleotide	HMDB00292	C00385	0.124575	0.0997167	0.21156	0.533246	2354	0.181208	0.154726	0.241657	1529	0.00144535	0.170657	0.993244	859	0.200701	0.202187	0.321164	0.137182	0.0816058	0.0927565	0.570333
threitol	Carbohydrate	HMDB04136	C16884	0.128129	0.10392	0.217594	0.544725	2354	0.182434	0.158531	0.249942	1529	0.3042	0.185793	0.101774	859	-0.176486	0.204816	0.389105	-0.00409845	0.0845954	0.961359	0.994011
1-palmitoylglycerophosphoinositol*	Lipid	HMDB61695	#N/A	-0.121104	0.100696	0.229104	0.567284	2354	-0.243895	0.154518	0.114604	1529	-0.158718	0.177134	0.370379	859	0.133904	0.200528	0.50447	-0.109057	0.0823461	0.185379	0.658295
N-methylproline	Amino Acid	#N/A	#N/A	0.137379	0.114487	0.230158	0.567284	2354	0.200246	0.145535	0.168975	1529	0.0353106	0.185438	0.849008	#N/A	#N/A	#N/A	#N/A	0.0500358	0.0916604	0.585146	0.898846
caprylate (8:0)	Lipid	HMDB00482	C06423	-0.119508	0.0998234	0.23123	0.567284	2354	0.0920219	0.142534	0.518592	1529	-0.555937	0.194532	0.00432392	859	-0.0741481	0.201185	0.712551	-0.0783055	0.0820258	0.339757	0.825064
2-hydroxy-3-methylvalerate	Amino Acid	HMDB00317	#N/A	-0.143123	0.12148	0.238732	0.576098	2354	-0.177054	0.149395	0.236083	1529	-0.0769025	0.208705	0.712571	#N/A	#N/A	#N/A	#N/A	-0.0430118	0.102253	0.674019	0.935996
glycine	Amino Acid	HMDB00123	C00037	-0.123048	0.104467	0.238849	0.576098	2354	-0.107991	0.156302	0.489689	1529	-0.243239	0.183557	0.185323	859	0.0173463	0.218122	0.936633	-0.205751	0.0850027	0.0154983	0.419581
lysine	Amino Acid	HMDB00182	C00047	0.119206	0.101932	0.242212	0.576098	2354	0.0933779	0.150181	0.534154	1529	0.316685	0.187261	0.0910153	859	-0.0725885	0.206763	0.725622	0.0461367	0.082896	0.577827	0.898846
mannitol	Carbohydrate	HMDB00765	C00392	-0.116417	0.0997364	0.243111	0.576098	2354	-0.0625538	0.149682	0.67605	1529	-0.107732	0.177526	0.54404	859	-0.227307	0.203425	0.264141	-0.183884	0.0799401	0.021433	0.419581
4-androsten-3beta,17beta-diol disulfate (1)	Lipid	HMDB03818	C04295	0.143476	0.123121	0.243886	0.576098	2354	0.0765045	0.163531	0.639951	1529	0.231115	0.187071	0.216857	#N/A	#N/A	#N/A	#N/A	0.00297087	0.100355	0.976383	0.994011
valylarginine	Peptide	#N/A	#N/A	0.133687	0.1148	0.244215	0.576098	2354	0.142198	0.149879	0.342846	1529	0.121606	0.178567	0.49597	#N/A	#N/A	#N/A	#N/A	0.105956	0.0920513	0.249711	0.734484
myo-inositol	Lipid	HMDB00211	C00137	0.125277	0.108705	0.249138	0.579468	2354	0.20674	0.162875	0.204454	1529	0.342126	0.197318	0.0831424	859	-0.281425	0.216955	0.194931	0.0441948	0.0890968	0.619872	0.912103
3-hydroxyisobutyrate	Amino Acid	HMDB00336	C06001	0.135783	0.118207	0.250682	0.579468	2354	0.049588	0.152551	0.745166	1529	0.265301	0.186999	0.156182	#N/A	#N/A	#N/A	#N/A	0.161198	0.0948666	0.0892805	0.570333
betaine	Amino Acid	HMDB00043	C00719	-0.117871	0.102868	0.251859	0.579468	2354	-0.358354	0.157485	0.0229671	1529	0.172927	0.179194	0.334688	859	-0.0900819	0.208335	0.665568	0.0198484	0.0840865	0.813396	0.967236
13-HODE + 9-HODE	Lipid	#N/A	#N/A	0.134518	0.117417	0.251943	0.579468	2354	0.170518	0.152906	0.264889	1529	0.0827836	0.183299	0.6516	#N/A	#N/A	#N/A	#N/A	-0.0223356	0.0953494	0.814791	0.967236
5-HETE	Lipid	HMDB11134	C04805	0.130028	0.116204	0.263159	0.601506	2354	0.238145	0.147025	0.105419	1529	-0.0499282	0.189682	0.792416	#N/A	#N/A	#N/A	#N/A	0.0604955	0.0939347	0.519565	0.897312
glycocholenate sulfate*	Lipid	#N/A	#N/A	0.133161	0.120187	0.267887	0.608533	2354	0.00171497	0.153122	0.991065	1529	0.344099	0.193974	0.0762727	#N/A	#N/A	#N/A	#N/A	0.0703192	0.0979747	0.472925	0.897312
N-acetylalanine	Amino Acid	HMDB00766	C02847	-0.119262	0.108828	0.273134	0.616646	2354	-0.0903753	0.157501	0.566153	1529	-0.132339	0.213966	0.536337	859	-0.158709	0.21186	0.453994	-0.0288726	0.0884604	0.744129	0.945116
arabinose	Carbohydrate	HMDB00646	C00216	-0.109395	0.100934	0.278442	0.624797	2354	-0.223678	0.147292	0.128996	1529	0.155824	0.189462	0.410947	859	-0.197012	0.203257	0.332685	-0.0856275	0.0824878	0.299241	0.788626
1-stearoylglycerophosphoinositol	Lipid	HMDB61696	#N/A	-0.107645	0.0998093	0.280809	0.625104	2354	-0.160537	0.144815	0.267732	1529	-0.222869	0.189092	0.238732	859	0.124638	0.201084	0.535536	-0.0968475	0.0815443	0.234965	0.726613
2-arachidonoylglycerophosphocholine*	Lipid	HMDB61699	#N/A	0.122115	0.114144	0.284694	0.625104	2354	0.117044	0.149582	0.434014	1529	0.129184	0.176612	0.464613	#N/A	#N/A	#N/A	#N/A	-0.043644	0.0921358	0.63572	0.912103
2-aminobutyrate	Amino Acid	HMDB00650	C02261	0.107057	0.100392	0.286246	0.625104	2354	0.271382	0.150039	0.0706191	1529	0.104023	0.182183	0.5681	859	-0.185111	0.201329	0.358123	-0.00997467	0.0822192	0.903439	0.991325
1-palmitoylplasmenylethanolamine*	Lipid	#N/A	#N/A	-0.123999	0.116898	0.288806	0.625104	2354	-0.102564	0.144072	0.476603	1529	-0.165303	0.199992	0.408624	#N/A	#N/A	#N/A	#N/A	-0.0614086	0.0943012	0.51492	0.897312
stearoyl sphingomyelin	Lipid	HMDB01348	C00550	-0.125039	0.118007	0.28933	0.625104	2354	0.138754	0.148589	0.350498	1529	-0.575608	0.194193	0.00308319	#N/A	#N/A	#N/A	#N/A	0.0291372	0.0960798	0.761692	0.946841
2-stearoylglycerophosphocholine*	Lipid	#N/A	#N/A	-0.106154	0.100233	0.289565	0.625104	2354	-0.17137	0.148434	0.248405	1529	-0.0332199	0.18266	0.855712	859	-0.0741402	0.203372	0.715535	0.00578838	0.0825015	0.944066	0.994011
cortisol	Lipid	HMDB00063	C00735	0.107313	0.101517	0.29047	0.625104	2354	0.0195824	0.15834	0.901585	1529	0.350708	0.174596	0.0447478	859	-0.0769352	0.202678	0.704343	0.00203168	0.0831446	0.980505	0.994011
O-methylcatechol sulfate	Xenobiotics	#N/A	#N/A	0.123532	0.119691	0.302027	0.646197	2354	0.280116	0.156278	0.0731952	1529	-0.0986316	0.18615	0.596293	#N/A	#N/A	#N/A	#N/A	0.118969	0.0961417	0.215926	0.697024
alpha-glutamyltyrosine	Peptide	#N/A	#N/A	-0.117868	0.115033	0.305531	0.649916	2354	-0.0793795	0.142231	0.576827	1529	-0.190657	0.195597	0.329842	#N/A	#N/A	#N/A	#N/A	-0.0712567	0.0931126	0.444108	0.897312
cis-4-decenoyl carnitine	Lipid	#N/A	#N/A	-0.119188	0.118462	0.314354	0.661054	2354	-0.132386	0.152716	0.386098	1529	-0.0992482	0.187707	0.597063	#N/A	#N/A	#N/A	#N/A	-0.0344165	0.0961793	0.720466	0.945116
1-palmitoylglycerol (1-monopalmitin)	Lipid	HMDB31074	#N/A	-0.100898	0.100641	0.316072	0.661054	2354	-0.238779	0.153253	0.119353	1529	-0.168252	0.177581	0.343552	859	0.226658	0.202266	0.262779	-0.0712468	0.0822929	0.386616	0.867644
phosphate	Energy	HMDB01429	C00009	0.102661	0.102416	0.316156	0.661054	2354	0.230837	0.150239	0.124558	1529	0.113124	0.187629	0.546655	859	-0.161426	0.210219	0.442764	0.0540702	0.0832846	0.516195	0.897312
S-methylcysteine	Amino Acid	HMDB02108	#N/A	0.115281	0.116501	0.322402	0.667373	2354	0.244025	0.145832	0.0943966	1529	-0.111805	0.193681	0.563845	#N/A	#N/A	#N/A	#N/A	0.12432	0.0965386	0.197823	0.674064
dihomo-linoleate (20:2n6)	Lipid	HMDB05060	C16525	-0.101124	0.102279	0.322805	0.667373	2354	-0.122742	0.154871	0.428123	1529	-0.171551	0.183565	0.350168	859	0.0223638	0.203177	0.912379	-0.0615127	0.0839424	0.463683	0.897312
indoleacetate	Amino Acid	HMDB00197	C00954	0.0988025	0.100931	0.327622	0.673546	2354	0.0705401	0.14583	0.628634	1529	0.152221	0.192094	0.428236	859	0.0938663	0.203945	0.645454	0.0681535	0.0825664	0.409122	0.875329
2-hydroxybutyrate (AHB)	Amino Acid	HMDB00008	C05984	0.0981417	0.101616	0.334141	0.682653	2354	-0.0200382	0.147058	0.891627	1529	0.330737	0.188829	0.0800599	859	0.0512174	0.210546	0.807863	0.155292	0.083278	0.0622169	0.522009
cyclo(leu-pro)	Peptide	#N/A	#N/A	-0.111966	0.116537	0.336665	0.682653	2354	-0.0503109	0.147391	0.732877	1529	-0.214791	0.190343	0.259312	#N/A	#N/A	#N/A	#N/A	-0.00492738	0.0951494	0.958699	0.994011
bilirubin (Z,Z)	Cofactors and Vitamins	HMDB00054	C00486	0.0950495	0.0996809	0.340318	0.682653	2354	0.100663	0.161794	0.533894	1529	0.12274	0.160765	0.4453	859	0.0409073	0.205201	0.842035	0.0932876	0.0810157	0.249537	0.734484
3-hydroxy-2-ethylpropionate	Amino Acid	HMDB00396	#N/A	-0.0985712	0.103742	0.342032	0.682653	2354	-0.222815	0.156636	0.155014	1529	0.10366	0.190291	0.586011	859	-0.119794	0.201858	0.553033	-0.0269994	0.085094	0.751024	0.945116
alanylleucine	Peptide	HMDB28691	#N/A	0.10976	0.1158	0.343211	0.682653	2354	0.0538748	0.143267	0.706918	1529	0.215076	0.196673	0.274318	#N/A	#N/A	#N/A	#N/A	0.0126073	0.0915532	0.890474	0.991325
2-hydroxyglutarate	Lipid	HMDB00606	C02630	-0.112345	0.119068	0.345409	0.682653	2354	0.0450245	0.151831	0.766841	1529	-0.363721	0.191894	0.0582266	#N/A	#N/A	#N/A	#N/A	-0.095352	0.0969189	0.325197	0.807279
1-myristoylglycerophosphocholine (14:0)	Lipid	HMDB10379	C04230	-0.123888	0.131986	0.347916	0.682653	#N/A	#N/A	#N/A	#N/A	1529	-0.212032	0.174874	0.225515	859	-0.00721112	0.201195	0.971417	-0.249961	0.108192	0.0208695	0.419581
5-oxoproline	Amino Acid	HMDB00267	C01879	-0.0954819	0.10199	0.349178	0.682653	2354	0.0745519	0.152158	0.624206	1529	-0.244211	0.184706	0.186314	859	-0.221787	0.205712	0.281278	-0.11149	0.0838678	0.183731	0.658295
3-methyl catechol sulfate (1)	Xenobiotics	#N/A	#N/A	-0.120774	0.129641	0.351541	0.682653	2354	-0.0838817	0.168427	0.61851	1529	-0.174406	0.203075	0.390573	#N/A	#N/A	#N/A	#N/A	-0.0422729	0.107343	0.693719	0.940615
N-acetyl-1-methylhistidine*	Amino Acid	#N/A	#N/A	0.114414	0.123018	0.35234	0.682653	2354	-0.0741823	0.154251	0.630618	1529	0.443986	0.203909	0.0296068	#N/A	#N/A	#N/A	#N/A	0.124109	0.0988256	0.209176	0.686472
1-stearoylglycerophosphoethanolamine	Lipid	HMDB11130	#N/A	0.0926318	0.0996218	0.352457	0.682653	2354	-0.161714	0.153394	0.291881	1529	0.345313	0.172156	0.0450542	859	0.185777	0.201946	0.35787	0.0321047	0.0816163	0.694053	0.940615
4-hydroxyhippurate	Xenobiotics	HMDB13678	#N/A	-0.10753	0.117495	0.360095	0.693796	2354	0.00454657	0.147559	0.975422	1529	-0.301696	0.194221	0.120545	#N/A	#N/A	#N/A	#N/A	-0.171969	0.0959451	0.0730741	0.570333
isoleucylthreonine	Peptide	#N/A	#N/A	-0.105987	0.116455	0.362764	0.695163	2354	-0.124496	0.140171	0.374539	1529	-0.0647429	0.209238	0.757043	#N/A	#N/A	#N/A	#N/A	-0.0847014	0.0952088	0.37366	0.864822
leucylleucine	Peptide	HMDB28933	C11332	0.0913434	0.100746	0.364583	0.695163	2354	0.0336903	0.140385	0.810364	1529	0.0291043	0.208036	0.888758	859	0.268162	0.201303	0.183175	0.165563	0.0824772	0.0447094	0.522009
4-ethylphenylsulfate	Xenobiotics	#N/A	C13637	-0.0905143	0.100548	0.36801	0.698081	2354	-0.183163	0.150267	0.223001	1529	-0.0529374	0.181617	0.770725	859	0.0314112	0.202824	0.876961	-0.152018	0.0815763	0.0623914	0.522009
aspartate	Amino Acid	HMDB00191	C00049	0.0892406	0.100302	0.373615	0.70101	2354	-0.125781	0.147918	0.395222	1529	0.247545	0.185493	0.182231	859	0.301424	0.201488	0.13503	0.0669779	0.0823228	0.415873	0.875966
1,3,7-trimethylurate	Xenobiotics	HMDB02123	C16361	0.101977	0.115202	0.376052	0.70101	2354	0.415792	0.152663	0.00650546	1529	-0.313083	0.17557	0.0747483	#N/A	#N/A	#N/A	#N/A	0.20563	0.0928992	0.0268647	0.429835
hydroxybutyrylcarnitine*	Lipid	HMDB13127	#N/A	-0.102605	0.116156	0.377052	0.70101	2354	-0.149043	0.151174	0.324282	1529	-0.0356763	0.181487	0.844185	#N/A	#N/A	#N/A	#N/A	-0.0986911	0.0945085	0.296367	0.788626
eicosapentaenoate (EPA, 20:5n3)	Lipid	HMDB01999	C06428	0.0879202	0.0995568	0.377174	0.70101	2354	0.000199694	0.152245	0.998954	1529	0.257964	0.173291	0.136796	859	0.0111073	0.202242	0.956214	-0.00123655	0.0814087	0.987881	0.996168
phenylacetate	Amino Acid	HMDB00209	C07086	0.0886373	0.100809	0.379263	0.70135	2354	0.0356288	0.146262	0.807566	1529	0.248112	0.190319	0.192547	859	0.00859185	0.203922	0.966403	0.0467978	0.081838	0.567434	0.898846
N6-acetyllysine	Amino Acid	HMDB00206	C02727	-0.104109	0.120803	0.388795	0.715383	2354	-0.162091	0.152478	0.28787	1529	-0.00635534	0.197981	0.974396	#N/A	#N/A	#N/A	#N/A	-0.170353	0.0962831	0.0768449	0.570333
4-methylcatechol sulfate	Xenobiotics	#N/A	#N/A	0.0992605	0.115787	0.391297	0.716404	2354	0.142257	0.148401	0.337861	1529	0.0323597	0.185113	0.861252	#N/A	#N/A	#N/A	#N/A	0.11469	0.0933766	0.219353	0.701928
taurocholate	Lipid	HMDB00036	C05122	-0.0855755	0.101512	0.399225	0.721412	2354	-0.0835363	0.146884	0.569599	1529	-0.281705	0.195486	0.149777	859	0.119842	0.201929	0.553015	-0.0718188	0.0824002	0.383434	0.867644
5-methyluridine (ribothymidine)	Nucleotide	HMDB00884	#N/A	0.0973775	0.116633	0.403771	0.721412	2354	0.280964	0.150833	0.0626222	1529	-0.175641	0.183938	0.339784	#N/A	#N/A	#N/A	#N/A	0.157504	0.0935989	0.0924219	0.570333
acetylcarnitine	Lipid	HMDB00201	C02571	-0.0843269	0.101077	0.40412	0.721412	2354	-0.0684552	0.151837	0.652142	1529	0.0994701	0.182084	0.584948	859	-0.340336	0.20268	0.0934862	0.0136563	0.0837565	0.870481	0.988122
deoxycarnitine	Lipid	HMDB01161	C01181	-0.110319	0.132289	0.404326	0.721412	2354	-0.00184797	0.166552	0.991148	1529	-0.295713	0.217742	0.174638	#N/A	#N/A	#N/A	#N/A	-0.0986672	0.108049	0.361153	0.851551
gamma-glutamylglutamate	Peptide	HMDB11737	C05282	0.0850624	0.102053	0.404557	0.721412	2354	0.236199	0.145265	0.104089	1529	-0.0418595	0.202213	0.836032	859	-0.0828239	0.203396	0.68396	0.0210886	0.0831937	0.799892	0.967236
bradykinin, des-arg(9)	Peptide	HMDB04246	C00306	-0.083443	0.100374	0.405794	0.721412	2354	-0.113965	0.146233	0.435857	1529	-0.0606362	0.188682	0.747977	859	-0.0512036	0.202435	0.800377	-0.039007	0.081744	0.63323	0.912103
N6-carbamoylthreonyladenosine	Nucleotide	HMDB41623	#N/A	0.103826	0.125548	0.408247	0.722284	2354	-0.0119946	0.156754	0.939013	1529	0.311058	0.209678	0.13815	#N/A	#N/A	#N/A	#N/A	0.21858	0.101943	0.0320214	0.471354
glycerol 3-phosphate (G3P)	Lipid	HMDB00126	C00093	0.0813414	0.0991173	0.411841	0.722658	2354	0.221757	0.156433	0.156446	1529	0.121386	0.165943	0.464591	859	-0.210901	0.201577	0.295742	0.0677982	0.0798932	0.396098	0.867644
phenylalanylleucine	Peptide	#N/A	#N/A	0.0951518	0.116081	0.412386	0.722658	2354	0.159268	0.14801	0.282009	1529	-0.00730911	0.187105	0.968844	#N/A	#N/A	#N/A	#N/A	0.146664	0.094557	0.120886	0.570333
suberate (octanedioate)	Lipid	HMDB00893	C08278	0.0979884	0.121475	0.419867	0.73228	2354	0.351581	0.152346	0.0210979	1529	-0.34471	0.201287	0.0870039	#N/A	#N/A	#N/A	#N/A	-0.0376637	0.0996504	0.705462	0.940615
glucuronate	Carbohydrate	HMDB00127	C00191	-0.0945358	0.118791	0.426139	0.739712	2354	0.00671297	0.153948	0.965223	1529	-0.24354	0.186758	0.192416	#N/A	#N/A	#N/A	#N/A	0.0257547	0.0985143	0.79376	0.967236
2-arachidonoylglycerophosphoethanolamine*	Lipid	#N/A	#N/A	0.0906727	0.115109	0.430867	0.744408	2354	0.264173	0.151348	0.081036	1529	-0.147403	0.17729	0.405868	#N/A	#N/A	#N/A	#N/A	0.0440951	0.0932833	0.636426	0.912103
phenylalanine	Amino Acid	HMDB00159	C00079	-0.0824047	0.105224	0.433548	0.74554	2354	-0.181278	0.148103	0.221073	1529	0.333541	0.201353	0.0978274	859	-0.369112	0.223266	0.0986529	0.0034823	0.0855584	0.967534	0.994011
2-palmitoylglycerophosphocholine*	Lipid	HMDB61702	#N/A	-0.0779964	0.10074	0.438794	0.747989	2354	-0.105647	0.153761	0.492097	1529	-0.269444	0.176489	0.127047	859	0.225142	0.203558	0.269026	-0.0622256	0.0824809	0.450594	0.897312
1-pentadecanoylglycerophosphocholine (15:0)*	Lipid	#N/A	#N/A	-0.0907488	0.117274	0.439037	0.747989	2354	-0.0913903	0.15679	0.560028	1529	-0.0899343	0.176688	0.610825	#N/A	#N/A	#N/A	#N/A	-0.0855099	0.0945149	0.365612	0.851551
asparagine	Amino Acid	HMDB00168	C00152	-0.0765713	0.100748	0.44724	0.758453	2354	-0.083115	0.152139	0.584904	1529	0.138429	0.178395	0.437889	859	-0.347476	0.204576	0.0897777	-0.132589	0.0832859	0.11139	0.570333
valerate	Lipid	HMDB00892	C00803	-0.0750374	0.0994328	0.450456	0.760403	2354	0.0690698	0.146991	0.638477	1529	-0.403599	0.18206	0.0267812	859	0.0563032	0.201245	0.779719	0.00243257	0.0810419	0.976054	0.994011
scyllo-inositol	Lipid	HMDB06088	C06153	0.0759544	0.101721	0.45525	0.762076	2354	0.134891	0.15356	0.379804	1529	0.110695	0.181545	0.542125	859	-0.0727532	0.20457	0.722199	0.0250644	0.0831964	0.76321	0.946841
glycyltyrosine	Peptide	HMDB28853	#N/A	-0.0871997	0.117161	0.456711	0.762076	2354	-0.141497	0.136459	0.299881	1529	0.0650787	0.228524	0.775853	#N/A	#N/A	#N/A	#N/A	-0.1235	0.0930347	0.184354	0.658295
pipecolate	Amino Acid	HMDB00070	C00408	-0.0737922	0.0993559	0.45766	0.762076	2354	-0.0501028	0.148531	0.735904	1529	0.0205923	0.178135	0.907986	859	-0.239301	0.202199	0.236947	-0.0507788	0.0823526	0.537497	0.897312
pyruvate	Carbohydrate	HMDB00243	C00022	0.0726354	0.100214	0.468575	0.762324	2354	0.255986	0.149533	0.0870457	1529	-0.130611	0.179302	0.466455	859	-0.00645497	0.205219	0.974915	0.0983747	0.0836022	0.239315	0.733705
pyroglutamylglycine	Peptide	#N/A	#N/A	0.0725371	0.100525	0.470549	0.762324	2354	-0.074224	0.148787	0.617923	1529	0.165204	0.182356	0.365111	859	0.234583	0.205348	0.253624	0.00740891	0.0820102	0.928016	0.991325
1,7-dimethylurate	Xenobiotics	HMDB11103	C16356	-0.0729311	0.101612	0.472919	0.762324	2354	0.191876	0.157581	0.223487	1529	-0.404198	0.171437	0.0185149	859	-0.0460156	0.210556	0.827058	0.189052	0.0837243	0.0239435	0.419581
propionylcarnitine	Lipid	HMDB00824	C03017	-0.0746468	0.104442	0.474781	0.762324	2354	0.0762638	0.153135	0.618518	1529	-0.10098	0.19205	0.599102	859	-0.335672	0.213595	0.116432	-0.0459034	0.0865933	0.59604	0.898846
thymol sulfate	Xenobiotics	HMDB01878	C09908	0.0709876	0.099433	0.475274	0.762324	2354	0.139653	0.14827	0.346348	1529	-0.150417	0.180532	0.40487	859	0.217936	0.200106	0.27642	0.0671319	0.0813518	0.409255	0.875329
piperine	Xenobiotics	HMDB29377	C03882	0.0746543	0.104867	0.476531	0.762324	2354	0.199685	0.145942	0.171365	1529	-0.178874	0.215645	0.406962	859	0.0560418	0.210921	0.790535	0.135081	0.0859363	0.115981	0.570333
2-linoleoylglycerophosphoethanolamine*	Lipid	#N/A	#N/A	0.0716849	0.100873	0.477302	0.762324	2354	0.332947	0.158168	0.035396	1529	-0.0636554	0.172014	0.71139	859	-0.167795	0.201996	0.406385	0.0203595	0.082714	0.805572	0.967236
3-hydroxydecanoate	Lipid	HMDB02203	#N/A	-0.0816134	0.115306	0.479071	0.762324	2354	-0.0742185	0.153315	0.628367	1529	-0.091243	0.174954	0.602076	#N/A	#N/A	#N/A	#N/A	-0.0294871	0.0937254	0.753057	0.945116
tetradecanedioate	Lipid	HMDB00872	#N/A	-0.0710325	0.100548	0.479908	0.762324	2354	0.00524377	0.165726	0.974761	1529	-0.191708	0.162683	0.238817	859	0.00108132	0.20114	0.995712	0.00867894	0.0837458	0.91746	0.991325
2-oleoylglycerophosphoethanolamine*	Lipid	#N/A	#N/A	0.0813281	0.115588	0.48168	0.762324	2354	0.194566	0.155935	0.21225	1529	-0.0567764	0.172207	0.741673	#N/A	#N/A	#N/A	#N/A	0.00954642	0.0935379	0.918709	0.991325
lysylisoleucine	Peptide	#N/A	#N/A	-0.0814504	0.116025	0.482673	0.762324	2354	0.0243359	0.140257	0.862266	1529	-0.310755	0.206498	0.132564	#N/A	#N/A	#N/A	#N/A	-0.0151694	0.0946445	0.872662	0.988122
docosapentaenoate (n3 DPA, 22:5n3)	Lipid	HMDB01976	C16513	0.0701044	0.100214	0.48421	0.762324	2354	0.0944039	0.152888	0.536984	1529	0.00239047	0.175077	0.989108	859	0.118497	0.203414	0.560357	0.00484178	0.0818672	0.952839	0.994011
N-acetyl-beta-alanine	Nucleotide	#N/A	C01073	-0.0813558	0.117519	0.488762	0.762324	2354	-0.197832	0.147218	0.179143	1529	0.123238	0.195114	0.527732	#N/A	#N/A	#N/A	#N/A	-0.00116514	0.0951011	0.990225	0.996168
indolelactate	Amino Acid	HMDB00671	C02043	0.076325	0.111098	0.492079	0.762324	2354	0.0589254	0.162955	0.717679	1529	0.39052	0.213896	0.0680852	859	-0.212571	0.21565	0.324551	0.0898586	0.0916496	0.32686	0.807279
azelate (nonanedioate)	Lipid	HMDB00784	C08261	0.0833253	0.121406	0.492503	0.762324	2354	0.197681	0.150759	0.189905	1529	-0.127668	0.20478	0.53309	#N/A	#N/A	#N/A	#N/A	-0.031089	0.0996548	0.755066	0.945116
dodecanedioate	Lipid	HMDB00623	C02678	0.0692841	0.101844	0.496317	0.762324	2354	0.11434	0.149076	0.443165	1529	0.0103181	0.193868	0.957562	859	0.0508021	0.200772	0.800304	-0.0211162	0.0838878	0.801258	0.967236
lactate	Carbohydrate	HMDB00190	C00186	-0.0691598	0.102022	0.49784	0.762324	2354	-0.0853034	0.1533	0.577959	1529	-0.112141	0.177575	0.527801	859	0.0248263	0.21412	0.907723	0.0322453	0.0840344	0.701189	0.940615
heptanoate (7:0)	Lipid	HMDB00666	C17714	-0.0680002	0.100359	0.498044	0.762324	2354	0.110724	0.142537	0.43735	1529	-0.296463	0.198527	0.135563	859	-0.189496	0.201237	0.346637	-0.0786526	0.0826559	0.341316	0.825064
N-acetylthreonine	Amino Acid	#N/A	C01118	-0.0710498	0.105153	0.499245	0.762324	2354	0.00361165	0.159879	0.981979	1529	-0.185924	0.189338	0.326272	859	-0.0589446	0.206629	0.775508	-0.0422307	0.0861664	0.624059	0.912103
5alpha-androstan-3beta,17beta-diol disulfate	Lipid	HMDB00493	C12525	0.090157	0.133484	0.499414	0.762324	2354	0.0268758	0.178511	0.88034	1529	0.170419	0.201041	0.396748	#N/A	#N/A	#N/A	#N/A	-0.0614149	0.108242	0.570452	0.898846
1-docosapentaenoylglycerophosphocholine (22:5n3)*	Lipid	#N/A	#N/A	-0.0783655	0.116973	0.502892	0.762324	2354	-0.136334	0.151053	0.366852	1529	0.00846754	0.184873	0.963474	#N/A	#N/A	#N/A	#N/A	-0.049972	0.0939327	0.594728	0.898846
isobutyrylcarnitine	Amino Acid	HMDB00736	#N/A	-0.0686802	0.102761	0.503912	0.762324	2354	-0.0831185	0.153786	0.588916	1529	0.00805005	0.18592	0.965469	859	-0.137205	0.20635	0.506287	-0.0724225	0.0844039	0.390867	0.867644
aspartylphenylalanine	Peptide	HMDB00706	#N/A	-0.0676314	0.101559	0.505454	0.762324	2354	-0.171216	0.149935	0.253597	1529	-0.082147	0.188185	0.66252	859	0.139427	0.20314	0.492674	0.010745	0.0838938	0.898086	0.991325
phenylalanylglutamate	Peptide	#N/A	#N/A	0.07604	0.115036	0.508606	0.763947	2354	-0.0127286	0.146685	0.930858	1529	0.217857	0.185404	0.240165	#N/A	#N/A	#N/A	#N/A	-0.0305922	0.0919306	0.739304	0.945116
methyl-4-hydroxybenzoate sulfate	Xenobiotics	#N/A	#N/A	0.0785176	0.12176	0.519021	0.776422	2354	0.125082	0.143396	0.383144	1529	-0.0418157	0.230518	0.856079	#N/A	#N/A	#N/A	#N/A	0.021683	0.0967958	0.822752	0.970425
sebacate (decanedioate)	Lipid	HMDB00792	C08277	0.0756896	0.121331	0.532743	0.791177	2354	0.258319	0.151586	0.0884941	1529	-0.249918	0.202405	0.217119	#N/A	#N/A	#N/A	#N/A	-0.0695356	0.0989375	0.482166	0.897312
glycerophosphorylcholine (GPC)	Lipid	HMDB00086	C00670	-0.0629078	0.101036	0.53353	0.791177	2354	-0.177761	0.147023	0.226757	1529	-0.207748	0.190838	0.2765	859	0.320384	0.203117	0.115092	0.11999	0.0831675	0.14909	0.627637
pelargonate (9:0)	Lipid	HMDB00847	C01601	-0.0627182	0.101221	0.535511	0.791177	2354	0.0598693	0.145148	0.680033	1529	-0.287819	0.198202	0.146667	859	-0.0663058	0.201289	0.74193	-0.0542076	0.0831763	0.514582	0.897312
stearate (18:0)	Lipid	HMDB00827	C01530	-0.0625931	0.10151	0.537484	0.791177	2354	-0.0650016	0.148395	0.661405	1529	-0.202074	0.191892	0.292483	859	0.0966104	0.202114	0.632774	0.016382	0.083474	0.844413	0.980264
N1-methyladenosine	Nucleotide	HMDB03331	C02494	-0.0612946	0.10214	0.548435	0.802451	2354	-0.0819535	0.154067	0.594823	1529	0.00287299	0.176924	0.987046	859	-0.115458	0.214281	0.590156	0.0105433	0.0833762	0.899372	0.991325
propyl 4-hydroxybenzoate sulfate	Xenobiotics	#N/A	#N/A	0.0709092	0.119823	0.553995	0.802451	2354	0.208715	0.142414	0.142904	1529	-0.263068	0.221706	0.235585	#N/A	#N/A	#N/A	#N/A	0.0703519	0.0962427	0.464789	0.897312
valylphenylalanine	Peptide	#N/A	#N/A	-0.0679088	0.114809	0.554188	0.802451	2354	-0.00514639	0.142654	0.971225	1529	-0.1833	0.193429	0.343467	#N/A	#N/A	#N/A	#N/A	-0.0502096	0.0924756	0.587164	0.898846
trans-urocanate	Amino Acid	HMDB00301	C00785	-0.0677633	0.114667	0.554548	0.802451	2354	-0.08246	0.148821	0.579571	1529	-0.0462906	0.179887	0.796957	#N/A	#N/A	#N/A	#N/A	-0.0766126	0.0922163	0.406091	0.875329
glycocholate	Lipid	HMDB00138	C01921	-0.0587972	0.0998722	0.556046	0.802451	2354	-0.068237	0.148359	0.645599	1529	-0.178676	0.181432	0.324876	859	0.107731	0.202261	0.594426	-0.0259238	0.0814998	0.750421	0.945116
laurate (12:0)	Lipid	HMDB00638	C02679	-0.0570856	0.103499	0.581253	0.833415	2354	0.142289	0.159779	0.37327	1529	-0.229471	0.178853	0.199683	859	-0.162694	0.208876	0.436255	-0.133164	0.0845987	0.115471	0.570333
1-dihomo-linoleoylglycerophosphocholine (20:2n6)*	Lipid	HMDB10392	#N/A	-0.0642656	0.116757	0.582031	0.833415	2354	-0.0569606	0.152379	0.708581	1529	-0.0746528	0.181704	0.681242	#N/A	#N/A	#N/A	#N/A	-0.0166156	0.0949743	0.86112	0.984366
phenylalanylphenylalanine	Peptide	#N/A	#N/A	0.0630971	0.116146	0.586953	0.837204	2354	0.00679696	0.147652	0.963287	1529	0.154478	0.18811	0.411655	#N/A	#N/A	#N/A	#N/A	0.155662	0.0933785	0.0955152	0.570333
leucylglycine	Peptide	#N/A	#N/A	-0.0621681	0.116029	0.592098	0.840197	2354	-0.110081	0.141025	0.435132	1529	0.0382203	0.204133	0.851504	#N/A	#N/A	#N/A	#N/A	-0.0549092	0.093891	0.55867	0.898846
histidylisoleucine	Peptide	#N/A	#N/A	0.0617527	0.115728	0.593617	0.840197	2354	0.0849338	0.148393	0.567134	1529	0.0257668	0.18489	0.889182	#N/A	#N/A	#N/A	#N/A	0.051418	0.0923309	0.577604	0.898846
cystine	Amino Acid	HMDB00192	C00491	0.0685807	0.131439	0.601831	0.84217	#N/A	#N/A	#N/A	#N/A	1529	0.0262437	0.17255	0.879133	859	0.127106	0.202875	0.531139	-0.0303575	0.107361	0.777361	0.959962
beta-hydroxyisovalerate	Amino Acid	HMDB00754	#N/A	0.053921	0.104047	0.604293	0.84217	2354	-0.14977	0.157157	0.340692	1529	0.216251	0.186728	0.247004	859	0.208706	0.207599	0.315025	0.0518192	0.0855075	0.544502	0.897312
N-acetylserine	Amino Acid	HMDB02931	#N/A	0.0638134	0.123567	0.605554	0.84217	2354	0.0938376	0.149348	0.52986	1529	-0.00133964	0.220005	0.995142	#N/A	#N/A	#N/A	#N/A	0.0873471	0.100029	0.382543	0.867644
pyridoxate	Cofactors and Vitamins	HMDB00017	C00847	0.051414	0.100314	0.608279	0.84217	2354	-0.0359453	0.159902	0.822157	1529	0.3418	0.164067	0.0373912	859	-0.267478	0.207995	0.198801	-0.0140406	0.0812682	0.862833	0.984366
alpha-tocopherol	Cofactors and Vitamins	HMDB01893	C02477	0.0511833	0.0999252	0.6085	0.84217	2354	-0.00735519	0.151675	0.961328	1529	0.108537	0.176555	0.538813	859	0.0798249	0.201613	0.692256	-0.0164056	0.0814244	0.840321	0.978602
pregnen-diol disulfate*	Lipid	#N/A	#N/A	0.063403	0.127987	0.620327	0.84217	2354	-0.0680959	0.170771	0.690109	1529	0.231924	0.193321	0.23045	#N/A	#N/A	#N/A	#N/A	0.0399642	0.104412	0.701902	0.940615
arabitol	Carbohydrate	HMDB01851	C01904	0.071384	0.144617	0.621584	0.84217	#N/A	#N/A	#N/A	#N/A	1529	0.337461	0.200936	0.0932716	859	-0.214559	0.208302	0.303287	0.0141685	0.119169	0.905359	0.991325
phenylalanylserine	Peptide	#N/A	#N/A	0.0569161	0.115379	0.621802	0.84217	2354	0.0921597	0.148114	0.533856	1529	0.00252208	0.184005	0.989066	#N/A	#N/A	#N/A	#N/A	0.0554481	0.0934331	0.552879	0.898846
alpha-glutamylglutamate	Peptide	HMDB28818	C01425	0.0566847	0.114929	0.621861	0.84217	2354	0.0917562	0.146263	0.530499	1529	8.11782e-05	0.185814	0.999651	#N/A	#N/A	#N/A	#N/A	-0.069877	0.0923737	0.449373	0.897312
5alpha-pregnan-3beta,20alpha-diol disulfate	Lipid	#N/A	#N/A	0.0584857	0.11901	0.623118	0.84217	2354	0.00836605	0.155932	0.957217	1529	0.128412	0.184184	0.485789	#N/A	#N/A	#N/A	#N/A	0.0793818	0.0944529	0.400663	0.87245
ursodeoxycholate	Lipid	HMDB00946	C07880	0.0484952	0.0989783	0.624163	0.84217	2354	0.1875	0.160605	0.243145	1529	-0.144555	0.16025	0.367169	859	0.135851	0.202586	0.502667	0.00317924	0.0815951	0.968919	0.994011
glycochenodeoxycholate	Lipid	HMDB00637	C05466	-0.0488095	0.0996232	0.624176	0.84217	2354	-0.0535514	0.148602	0.718604	1529	-0.0719808	0.179084	0.687786	859	-0.0102282	0.202892	0.959806	0.0257418	0.0821971	0.75415	0.945116
glycolithocholate sulfate*	Lipid	HMDB02639	C11301	0.0562313	0.114966	0.624762	0.84217	2354	-0.216173	0.158286	0.172162	1529	0.360387	0.167257	0.0313434	#N/A	#N/A	#N/A	#N/A	0.0991651	0.0937211	0.290015	0.788626
gamma-glutamyltyrosine	Peptide	HMDB11741	#N/A	0.0497374	0.102521	0.627573	0.842872	2354	0.110343	0.144286	0.444497	1529	0.154103	0.196449	0.432901	859	-0.215181	0.217202	0.322116	0.0936202	0.0838969	0.264467	0.748645
gamma-glutamylphenylalanine	Peptide	HMDB00594	#N/A	0.0491247	0.102254	0.63093	0.844298	2354	0.107843	0.146969	0.463154	1529	0.248487	0.187223	0.184633	859	-0.354728	0.219187	0.105954	0.00232576	0.0838737	0.977878	0.994011
2-hydroxyisobutyrate	Xenobiotics	HMDB00729	#N/A	0.0488658	0.103766	0.637696	0.850261	2354	0.0614557	0.151108	0.684265	1529	-0.0327064	0.200256	0.870286	859	0.110283	0.203524	0.588052	0.0393108	0.0849634	0.643594	0.912103
7-methylguanine	Nucleotide	HMDB00897	C02242	-0.0467122	0.100996	0.64371	0.854727	2354	-0.088851	0.1534	0.562501	1529	0.140226	0.179814	0.435608	859	-0.208853	0.201563	0.300421	-0.0380749	0.0837497	0.649378	0.912103
arginine	Amino Acid	HMDB00517	C00062	0.0459688	0.101067	0.649229	0.854727	2354	-0.031539	0.148257	0.831554	1529	0.335625	0.188602	0.0753507	859	-0.144103	0.202901	0.477768	0.0542724	0.0822114	0.509153	0.897312
HWESASLLR	Peptide	#N/A	#N/A	0.0523358	0.115372	0.650099	0.854727	2354	-0.00749718	0.15512	0.961456	1529	0.126412	0.172598	0.464035	#N/A	#N/A	#N/A	#N/A	0.111956	0.0924598	0.22595	0.704656
gamma-glutamylglutamine	Peptide	HMDB11738	C05283	0.046395	0.102588	0.651092	0.854727	2354	0.27959	0.159229	0.0792371	1529	0.0486784	0.173994	0.779691	859	-0.364922	0.21061	0.0835144	-0.000961664	0.082987	0.990754	0.996168
ADSGEGDFXAEGGGVR*	Peptide	#N/A	#N/A	-0.0445471	0.0989778	0.652659	0.854727	2354	-0.042802	0.161403	0.790889	1529	0.0164284	0.15695	0.916649	859	-0.154631	0.208088	0.457625	0.0194506	0.0826795	0.814012	0.967236
docosapentaenoate (n6 DPA, 22:5n6)	Lipid	HMDB01976	C16513	0.049924	0.114586	0.663063	0.865274	2354	0.0791494	0.150178	0.598217	1529	0.00920224	0.177271	0.958607	#N/A	#N/A	#N/A	#N/A	0.0552577	0.0921138	0.548582	0.897312
N-acetylphenylalanine	Amino Acid	HMDB00512	C03519	-0.0494415	0.117075	0.672803	0.874881	2354	-0.0608586	0.145683	0.676171	1529	-0.0286231	0.196723	0.884336	#N/A	#N/A	#N/A	#N/A	0.0114368	0.0944836	0.903655	0.991325
theobromine	Xenobiotics	HMDB02825	C07480	0.0414899	0.100837	0.680738	0.882083	2354	0.130965	0.159003	0.410215	1529	-0.149695	0.169226	0.376521	859	0.172884	0.20466	0.398497	0.00782249	0.0817054	0.923727	0.991325
3-hydroxypyridine sulfate	Xenobiotics	#N/A	#N/A	-0.049394	0.12725	0.697893	0.892192	2354	0.0436471	0.155944	0.779587	1529	-0.234792	0.220133	0.286325	#N/A	#N/A	#N/A	#N/A	-0.0898853	0.104189	0.388297	0.867644
5-acetylamino-6-amino-3-methyluracil	Xenobiotics	HMDB04400	C16366	0.0447204	0.115507	0.698633	0.892192	2354	0.0479725	0.157322	0.760446	1529	0.0409172	0.170131	0.809972	#N/A	#N/A	#N/A	#N/A	0.183755	0.0952367	0.0536742	0.522009
cinnamoylglycine	Xenobiotics	HMDB11621	#N/A	0.0455759	0.118323	0.700103	0.892192	2354	-0.0936434	0.162528	0.564557	1529	0.202572	0.172593	0.240701	#N/A	#N/A	#N/A	#N/A	-0.0500546	0.0951828	0.598973	0.898846
2-methylbutyrylcarnitine (C5)	Amino Acid	HMDB00378	#N/A	-0.0430733	0.112085	0.700763	0.892192	2354	-0.252279	0.162352	0.120345	1529	0.120142	0.210641	0.568515	859	0.179629	0.228685	0.432388	0.0944517	0.0919395	0.304267	0.788626
creatine	Amino Acid	HMDB00064	C00300	-0.042404	0.1111	0.702703	0.892192	2354	0.154062	0.164932	0.35035	1529	-0.346309	0.202085	0.0867927	859	-0.031312	0.224915	0.889312	-0.131252	0.0906335	0.147573	0.627637
adrenate (22:4n6)	Lipid	HMDB02226	C16527	0.0375083	0.100292	0.70841	0.892192	2354	0.00704093	0.151468	0.962928	1529	-0.00286147	0.179052	0.987251	859	0.142507	0.201455	0.479519	0.0340832	0.0819218	0.677376	0.937122
butyrylcarnitine	Lipid	HMDB02013	C02862	-0.0471205	0.126863	0.710319	0.892192	#N/A	#N/A	#N/A	#N/A	1529	0.0912459	0.161114	0.571244	859	-0.272892	0.205803	0.185203	0.00554939	0.109428	0.959554	0.994011
pentadecanoate (15:0)	Lipid	HMDB00826	C16537	-0.0506388	0.136348	0.710344	0.892192	#N/A	#N/A	#N/A	#N/A	1529	-0.0735944	0.1811	0.684524	859	-0.0205986	0.207169	0.920821	-0.0108396	0.1128	0.923445	0.991325
linolenate [alpha or gamma, (18:3n3 or 6)]	Lipid	HMDB03073	C06426	0.0443721	0.12077	0.713313	0.892192	2354	0.0392351	0.160019	0.80633	1529	0.0511707	0.184088	0.781074	#N/A	#N/A	#N/A	#N/A	-0.0396534	0.0970349	0.682796	0.940615
leucylglutamate	Peptide	#N/A	#N/A	0.0422076	0.116098	0.716194	0.892192	2354	-0.168434	0.141222	0.233111	1529	0.481392	0.203917	0.0183652	#N/A	#N/A	#N/A	#N/A	-0.142965	0.0913825	0.117708	0.570333
serylleucine	Peptide	#N/A	#N/A	-0.041597	0.115148	0.717914	0.892192	2354	0.0140739	0.147342	0.923911	1529	-0.128946	0.184562	0.48487	#N/A	#N/A	#N/A	#N/A	-0.173677	0.0929704	0.0617501	0.522009
caffeine	Xenobiotics	HMDB01847	C07481	0.0359356	0.101409	0.723067	0.892192	2354	0.0921348	0.150284	0.539888	1529	-0.0731409	0.181456	0.686948	859	0.0724263	0.210385	0.730739	0.12832	0.0826603	0.120572	0.570333
erythritol	Xenobiotics	HMDB02994	C00503	-0.0379939	0.108663	0.726602	0.892192	2354	0.0948984	0.162027	0.558137	1529	0.271694	0.200498	0.17559	859	-0.625638	0.214552	0.003639	0.0550093	0.0888002	0.535605	0.897312
N1-Methyl-2-pyridone-5-carboxamide	Cofactors and Vitamins	HMDB04193	C05842	0.0412313	0.118151	0.727111	0.892192	2354	0.189764	0.161205	0.239251	1529	-0.131167	0.173673	0.450216	#N/A	#N/A	#N/A	#N/A	0.0140683	0.0960055	0.883498	0.991242
inosine	Nucleotide	HMDB00195	C00294	0.0358377	0.10296	0.727784	0.892192	2354	0.0952427	0.142758	0.504735	1529	-0.0708508	0.214259	0.740933	859	0.0106762	0.206361	0.958752	0.0551437	0.0834083	0.508529	0.897312
arginylleucine	Peptide	#N/A	#N/A	-0.0399671	0.117224	0.733144	0.892192	2354	-0.124026	0.129519	0.338368	1529	0.340777	0.27565	0.216551	#N/A	#N/A	#N/A	#N/A	0.00238554	0.0949403	0.979954	0.994011
phenylacetylglutamine	Amino Acid	HMDB06344	C04148	0.0348338	0.103242	0.735816	0.892192	2354	0.0392353	0.157955	0.80385	1529	0.159616	0.183181	0.383697	859	-0.127899	0.204398	0.531658	0.0222023	0.0837885	0.791024	0.967236
pantothenate	Cofactors and Vitamins	HMDB00210	C00864	-0.0340475	0.101542	0.737395	0.892192	2354	0.0630871	0.156236	0.686401	1529	-0.206307	0.174924	0.238419	859	0.0366702	0.207001	0.859433	-0.0314243	0.0826348	0.703738	0.940615
stearidonate (18:4n3)	Lipid	HMDB06547	C16300	-0.0335908	0.1011	0.739699	0.892192	2354	-0.161022	0.154937	0.298782	1529	0.037263	0.177426	0.83368	859	0.091666	0.202396	0.650734	0.00680687	0.0831802	0.93478	0.994011
3-indoxyl sulfate	Amino Acid	HMDB00682	#N/A	0.0337474	0.102496	0.741963	0.892192	2354	-0.146844	0.158488	0.354263	1529	0.209584	0.175735	0.233208	859	0.0988011	0.208532	0.63577	0.0555307	0.0830711	0.503832	0.897312
adipate	Lipid	HMDB00448	C06104	0.0396047	0.120414	0.742228	0.892192	2354	0.185097	0.150822	0.21985	1529	-0.216174	0.199975	0.279868	#N/A	#N/A	#N/A	#N/A	0.0130008	0.0983707	0.894856	0.991325
phenylalanylarginine	Peptide	#N/A	#N/A	-0.0373804	0.114061	0.743122	0.892192	2354	0.132976	0.153478	0.386352	1529	-0.247547	0.170471	0.146671	#N/A	#N/A	#N/A	#N/A	-0.0405736	0.0922207	0.659965	0.920877
glycylphenylalanine	Peptide	HMDB28848	#N/A	0.0376242	0.115354	0.744302	0.892192	2354	0.0171625	0.144775	0.905645	1529	0.0732013	0.190901	0.701438	#N/A	#N/A	#N/A	#N/A	-0.0574968	0.092344	0.533523	0.897312
taurocholenate sulfate	Lipid	#N/A	#N/A	0.0382476	0.119182	0.748272	0.89404	2354	0.0161176	0.150441	0.91469	1529	0.0755439	0.195303	0.698956	#N/A	#N/A	#N/A	#N/A	0.0448315	0.0972643	0.644853	0.912103
methionine sulfoxide	Amino Acid	HMDB02005	C02989	0.0367814	0.116563	0.752344	0.895996	2354	-0.100036	0.145174	0.490841	1529	0.285018	0.195546	0.145173	#N/A	#N/A	#N/A	#N/A	-0.0166523	0.0950841	0.860976	0.984366
serine	Amino Acid	HMDB00187	C00065	0.0302922	0.101007	0.764253	0.905663	2354	0.0738404	0.147488	0.616661	1529	0.117878	0.187271	0.529148	859	-0.160925	0.206151	0.435247	-0.0388643	0.0825076	0.637613	0.912103
arginylphenylalanine	Peptide	#N/A	#N/A	-0.0345245	0.117195	0.768306	0.905663	2354	-0.038747	0.141187	0.783773	1529	-0.0251693	0.210152	0.904683	#N/A	#N/A	#N/A	#N/A	-0.125489	0.0933609	0.178905	0.658295
salicylate	Xenobiotics	HMDB01895	C00805	-0.0292519	0.100514	0.771033	0.905663	2354	-0.158961	0.157741	0.313685	1529	0.188703	0.170342	0.268128	859	-0.123733	0.202744	0.541833	0.0398932	0.0838051	0.634057	0.912103
histidylleucine	Peptide	#N/A	#N/A	-0.033418	0.116111	0.773492	0.905663	2354	-0.128324	0.142113	0.366632	1529	0.15715	0.201377	0.435292	#N/A	#N/A	#N/A	#N/A	-0.0911198	0.0925552	0.324874	0.807279
1-oleoylglycerophosphocholine (18:1)	Lipid	HMDB02815	#N/A	-0.0333329	0.117519	0.776688	0.905663	2354	-0.181047	0.154161	0.240353	1529	0.171599	0.18158	0.344793	#N/A	#N/A	#N/A	#N/A	-0.0340659	0.0952576	0.720629	0.945116
hippurate	Xenobiotics	HMDB00714	C01586	0.0282536	0.100517	0.778647	0.905663	2354	0.0272252	0.157605	0.862869	1529	0.0239744	0.171111	0.888592	859	0.0358897	0.201777	0.85887	-0.0157681	0.0823151	0.848088	0.981436
2-linoleoylglycerophosphocholine*	Lipid	#N/A	#N/A	-0.0287578	0.102873	0.779827	0.905663	2354	0.0293595	0.155836	0.850579	1529	-0.180094	0.183428	0.326345	859	0.0604547	0.205879	0.769104	-0.0542425	0.0843696	0.520279	0.897312
1-stearoylglycerophosphocholine (18:0)	Lipid	HMDB10384	#N/A	0.0321267	0.115098	0.78015	0.905663	2354	0.0181708	0.147616	0.902042	1529	0.0537689	0.183824	0.769943	#N/A	#N/A	#N/A	#N/A	0.0345288	0.093383	0.711565	0.941928
leucylasparagine	Peptide	#N/A	#N/A	0.0312351	0.117451	0.790284	0.914542	2354	0.0420025	0.135893	0.757284	1529	-0.000555191	0.233502	0.998103	#N/A	#N/A	#N/A	#N/A	-0.0361276	0.0937893	0.700089	0.940615
DSGEGDFXAEGGGVR*	Peptide	#N/A	#N/A	-0.0258669	0.0998903	0.795672	0.917891	2354	-0.0647286	0.16397	0.693057	1529	0.191731	0.158665	0.22708	859	-0.334762	0.207154	0.106466	0.0442818	0.0829444	0.593429	0.898846
tryptophan betaine	Amino Acid	HMDB61115	C09213	0.0293842	0.116324	0.800572	0.920657	2354	-0.134984	0.161319	0.402819	1529	0.207416	0.16789	0.216865	#N/A	#N/A	#N/A	#N/A	-0.162406	0.0940513	0.0842065	0.570333
2-hydroxypalmitate	Lipid	HMDB31057	#N/A	-0.0247781	0.100389	0.805046	0.922919	2354	0.119952	0.14557	0.410014	1529	-0.33642	0.191693	0.0794623	859	0.0417346	0.200711	0.83533	0.067219	0.0827408	0.41656	0.875966
1-palmitoylglycerophosphoethanolamine	Lipid	HMDB11503	#N/A	-0.0239797	0.100517	0.811443	0.926313	2354	-0.25044	0.153694	0.103347	1529	0.129328	0.175824	0.462117	859	0.166514	0.202887	0.412035	-0.122841	0.08196	0.133927	0.601038
1-stearoylglycerol (1-monostearin)	Lipid	HMDB31075	D01947	-0.023842	0.10081	0.813041	0.926313	2354	0.0106652	0.14954	0.943149	1529	0.028593	0.184027	0.876547	859	-0.151829	0.203472	0.455759	-0.00297707	0.0835706	0.971583	0.994011
3-carboxy-4-methyl-5-propyl-2-furanpropanoate (CMPF)	Lipid	HMDB61112	#N/A	-0.0238733	0.104852	0.81989	0.928912	2354	-0.00430608	0.143481	0.97606	1529	0.334119	0.225308	0.138298	859	-0.376644	0.209957	0.0731844	0.0125977	0.0855909	0.882986	0.991242
1-oleoylglycerol (1-monoolein)	Lipid	HMDB11567	#N/A	0.0226968	0.100862	0.821958	0.928912	2354	-0.278441	0.15671	0.0757322	1529	0.364452	0.172585	0.0348733	859	0.0555431	0.204108	0.785591	0.00240089	0.0826223	0.976818	0.994011
p-cresol-glucuronide*	Amino Acid	HMDB11686	#N/A	0.0267202	0.119381	0.822895	0.928912	2354	0.0504107	0.160513	0.753503	1529	-0.00260705	0.17859	0.988355	#N/A	#N/A	#N/A	#N/A	-0.0655294	0.0955936	0.493029	0.897312
undecanedioate	Lipid	HMDB00888	#N/A	0.0257716	0.120304	0.830375	0.930553	2354	0.190379	0.149377	0.202618	1529	-0.278086	0.202953	0.170827	#N/A	#N/A	#N/A	#N/A	-0.0687931	0.0981778	0.483491	0.897312
phenol sulfate	Amino Acid	HMDB60015	C02180	0.0212311	0.099756	0.831459	0.930553	2354	-0.128598	0.150714	0.393603	1529	0.221256	0.176343	0.209783	859	0.0279689	0.202828	0.890357	0.0775875	0.0816259	0.341845	0.825064
2-hydroxyhippurate (salicylurate)	Xenobiotics	HMDB00840	C07588	0.0242674	0.114349	0.831935	0.930553	2354	0.00167567	0.14861	0.991005	1529	0.0570569	0.179036	0.750006	#N/A	#N/A	#N/A	#N/A	0.068469	0.0956767	0.47422	0.897312
anthranilate	Amino Acid	HMDB01123	C00108	0.0247214	0.119279	0.835809	0.932054	2354	-0.0171565	0.1487	0.908156	1529	0.100291	0.199753	0.615686	#N/A	#N/A	#N/A	#N/A	0.0304631	0.0944815	0.747131	0.945116
3-hydroxybutyrate (BHBA)	Lipid	HMDB00357	C01089	-0.019917	0.100183	0.842414	0.93231	2354	-0.132053	0.15569	0.396427	1529	-0.0421695	0.172613	0.807031	859	0.196579	0.200732	0.327706	-0.0372024	0.0815592	0.64829	0.912103
1-arachidonoylglycerophosphocholine (20:4n6)*	Lipid	HMDB10395	C05208	0.0228773	0.115915	0.843544	0.93231	2354	0.018387	0.149274	0.901978	1529	0.0296974	0.183968	0.871779	#N/A	#N/A	#N/A	#N/A	-0.0502538	0.0932609	0.58999	0.898846
biliverdin	Cofactors and Vitamins	HMDB01008	C00500	-0.0200992	0.101902	0.843639	0.93231	2354	-0.00117118	0.164615	0.994324	1529	0.174858	0.167942	0.297958	859	-0.337951	0.204361	0.0985605	-0.0616647	0.0831317	0.458226	0.897312
leucylalanine	Peptide	#N/A	#N/A	0.0222083	0.118065	0.850797	0.937405	2354	-0.0788004	0.143571	0.583153	1529	0.233204	0.207502	0.261249	#N/A	#N/A	#N/A	#N/A	-0.000290143	0.0941867	0.997542	0.997542
p-cresol sulfate	Amino Acid	HMDB11635	C01468	0.0187193	0.101925	0.854282	0.938436	2354	0.0551416	0.157086	0.725599	1529	-0.0339738	0.17769	0.848397	859	0.0267348	0.203865	0.895696	0.0218017	0.0833669	0.793696	0.967236
1-linoleoylglycerol (1-monolinolein)	Lipid	#N/A	#N/A	0.0173424	0.100672	0.863227	0.939328	2354	-0.280922	0.157694	0.0749708	1529	0.2483	0.171245	0.147275	859	0.186429	0.202625	0.357797	-0.00802759	0.082222	0.922224	0.991325
guanosine	Nucleotide	HMDB00133	C00387	-0.017297	0.101899	0.86521	0.939328	2354	0.131578	0.143938	0.360745	1529	-0.158414	0.204722	0.439168	859	-0.175218	0.203361	0.389146	0.00495281	0.0829398	0.952382	0.994011
leucylphenylalanine	Peptide	#N/A	#N/A	0.0197257	0.118823	0.86815	0.939328	2354	-0.0531986	0.135666	0.694999	1529	0.259926	0.246219	0.291289	#N/A	#N/A	#N/A	#N/A	-0.0196456	0.0944974	0.83531	0.976788
bradykinin	Peptide	HMDB04246	C00306	-0.0190764	0.115425	0.868731	0.939328	2354	-0.030481	0.157102	0.846176	1529	-0.00569886	0.170149	0.973286	#N/A	#N/A	#N/A	#N/A	0.0196808	0.0917446	0.830143	0.976015
1-linoleoylglycerophosphoethanolamine*	Lipid	HMDB11507	#N/A	0.0168935	0.102341	0.868888	0.939328	2354	0.0626167	0.161123	0.697588	1529	-0.119727	0.174597	0.492986	859	0.12952	0.20347	0.524587	-0.0076055	0.08423	0.928053	0.991325
paraxanthine	Xenobiotics	HMDB01860	C13747	0.0163842	0.100445	0.870427	0.939328	2354	0.101772	0.153156	0.506436	1529	-0.242855	0.172894	0.160332	859	0.234876	0.208372	0.25998	0.171277	0.082491	0.0378649	0.516085
dimethylglycine	Amino Acid	HMDB00092	C01026	-0.0187604	0.117328	0.872962	0.939328	2354	0.100651	0.151053	0.505265	1529	-0.200374	0.186286	0.282266	#N/A	#N/A	#N/A	#N/A	-0.023203	0.0949215	0.806887	0.967236
glutamine	Amino Acid	HMDB00641	C00064	-0.0149427	0.103295	0.884979	0.946934	2354	0.247913	0.158596	0.118148	1529	-0.233105	0.181331	0.198808	859	-0.176943	0.206055	0.39074	-0.0589535	0.0835	0.48017	0.897312
7-methylxanthine	Xenobiotics	HMDB01991	C16353	-0.0145986	0.101092	0.885178	0.946934	2354	0.0861753	0.162606	0.596187	1529	-0.129487	0.165787	0.4349	859	0.000991644	0.205642	0.996154	-0.0748184	0.0822784	0.363175	0.851551
alpha-hydroxyisocaproate	Amino Acid	HMDB00746	C03264	-0.0165486	0.126325	0.895775	0.952891	2354	-0.21961	0.159625	0.16902	1529	0.323748	0.206641	0.11739	#N/A	#N/A	#N/A	#N/A	0.0812857	0.10281	0.429153	0.89225
1-arachidonoylglycerophosphoethanolamine*	Lipid	HMDB11517	#N/A	0.013053	0.100306	0.896462	0.952891	2354	0.163118	0.152445	0.284724	1529	-0.123335	0.175836	0.483148	859	-0.0721408	0.204051	0.72377	-0.027713	0.082515	0.736981	0.945116
trans-4-hydroxyproline	Amino Acid	HMDB00725	C01157	-0.0133696	0.104827	0.898514	0.952891	2354	-0.1268	0.142567	0.373874	1529	0.135269	0.233458	0.562396	859	0.108294	0.206483	0.600088	-0.00640398	0.086349	0.94088	0.994011
1,2-propanediol	Xenobiotics	HMDB01881	C00583	-0.0149095	0.119984	0.901108	0.952896	2354	0.0260858	0.149338	0.861349	1529	-0.0895623	0.201524	0.656799	#N/A	#N/A	#N/A	#N/A	-0.00901055	0.0982645	0.926939	0.991325
1-palmitoylglycerophosphocholine (16:0)	Lipid	HMDB10382	#N/A	-0.0138345	0.115784	0.904891	0.954154	2354	-0.0813579	0.149999	0.587601	1529	0.0857114	0.182126	0.637983	#N/A	#N/A	#N/A	#N/A	-0.0550764	0.0933107	0.555024	0.898846
2-aminoheptanoate	Lipid	#N/A	#N/A	0.0131152	0.117124	0.910841	0.957684	2354	0.0260161	0.14765	0.860151	1529	-0.00878034	0.192355	0.963598	#N/A	#N/A	#N/A	#N/A	-0.011203	0.0957155	0.906824	0.991325
glycoursodeoxycholate	Lipid	HMDB00708	#N/A	-0.0112152	0.114479	0.921958	0.966612	2354	0.108748	0.154121	0.480505	1529	-0.158867	0.170985	0.35297	#N/A	#N/A	#N/A	#N/A	0.0220935	0.09374	0.813673	0.967236
beta-hydroxyisovaleroylcarnitine	Amino Acid	#N/A	#N/A	-0.0106756	0.119616	0.928884	0.968731	2354	-0.0292454	0.152738	0.848171	1529	0.0187775	0.192358	0.922249	#N/A	#N/A	#N/A	#N/A	0.0823497	0.0968218	0.395032	0.867644
glutarate (pentanedioate)	Amino Acid	HMDB00661	C00489	-0.0105369	0.118665	0.929245	0.968731	2354	0.0651187	0.148584	0.661237	1529	-0.143773	0.19718	0.466024	#N/A	#N/A	#N/A	#N/A	-0.0379404	0.0967344	0.694902	0.940615
2-hydroxystearate	Lipid	#N/A	C03045	-0.00800972	0.100427	0.936431	0.970115	2354	0.0518645	0.144973	0.720561	1529	-0.188684	0.192384	0.326865	859	0.07478	0.201812	0.711071	0.0841078	0.0818773	0.304307	0.788626
threonylphenylalanine	Peptide	#N/A	#N/A	0.00897616	0.115359	0.937979	0.970115	2354	0.046545	0.144065	0.746661	1529	-0.0581594	0.192584	0.762698	#N/A	#N/A	#N/A	#N/A	-0.0505006	0.0928716	0.586601	0.898846
linoleate (18:2n6)	Lipid	HMDB00673	C01595	-0.0081441	0.105522	0.938481	0.970115	2354	-0.0681848	0.160453	0.670911	1529	0.0303247	0.189627	0.872967	859	0.0463686	0.207811	0.823489	-0.0518831	0.0864981	0.548628	0.897312
glutarylcarnitine (C5)	Amino Acid	HMDB13130	#N/A	0.00662591	0.106584	0.950431	0.979716	2354	-0.112299	0.159568	0.481648	1529	0.153012	0.19072	0.422511	859	0.0370199	0.216879	0.864505	0.00771544	0.0870419	0.929368	0.991325
citrate	Energy	HMDB00094	C00158	0.00567723	0.102367	0.955772	0.98008	2354	-0.0740164	0.153522	0.629763	1529	0.197272	0.183851	0.283444	859	-0.091991	0.206656	0.656332	-0.039613	0.0835363	0.635356	0.912103
catechol sulfate	Xenobiotics	HMDB59724	C00090	-0.0050906	0.101226	0.959892	0.98008	2354	-0.0548094	0.154341	0.722532	1529	0.102467	0.178349	0.565693	859	-0.058628	0.203385	0.773217	-0.0829247	0.0828808	0.317054	0.806418
isovalerylcarnitine	Amino Acid	HMDB00688	#N/A	0.00541616	0.110794	0.961011	0.98008	2354	0.0368495	0.155347	0.812517	1529	0.0608183	0.222138	0.784286	859	-0.117309	0.224951	0.602163	0.0208926	0.0905346	0.817494	0.967325
tyrosine	Amino Acid	HMDB00158	C00082	0.00511966	0.105886	0.961437	0.98008	2354	-0.0154037	0.150279	0.918368	1529	0.218793	0.200944	0.276404	859	-0.212442	0.222795	0.340595	0.140375	0.0864334	0.104357	0.570333
leucylserine	Peptide	#N/A	#N/A	0.00443054	0.114383	0.969102	0.981416	2354	-0.0829253	0.145526	0.568846	1529	0.14563	0.185017	0.431335	#N/A	#N/A	#N/A	#N/A	-0.127975	0.0921231	0.164779	0.635255
tiglyl carnitine	Amino Acid	HMDB02366	#N/A	-0.003686	0.103539	0.971601	0.981416	2354	0.195935	0.155202	0.206914	1529	-0.14138	0.189403	0.45551	859	-0.189906	0.204591	0.353558	-0.0124491	0.0849369	0.883472	0.991242
cortisone	Lipid	HMDB02802	C00762	-0.003608	0.102234	0.971847	0.981416	2354	-0.0165326	0.152385	0.913614	1529	0.372568	0.18818	0.047901	859	-0.416595	0.20255	0.0400161	-0.0529997	0.0847899	0.531924	0.897312
HWESASXX*	Peptide	#N/A	#N/A	0.00333247	0.0999997	0.973416	0.981416	2354	0.184884	0.147519	0.210226	1529	-0.114024	0.18264	0.532519	859	-0.197102	0.203826	0.333815	0.0419682	0.0799352	0.599564	0.898846
3-methyl-2-oxobutyrate	Amino Acid	HMDB00019	C00141	0.00274484	0.101292	0.978381	0.983728	2354	-0.0554444	0.145805	0.703785	1529	-0.0952433	0.18437	0.60552	859	0.270255	0.218178	0.215803	-0.0169054	0.0817187	0.836109	0.976788
urate	Nucleotide	HMDB00289	C00366	-0.00142923	0.109532	0.989589	0.99069	2354	0.165557	0.158912	0.297606	1529	-0.0576068	0.183921	0.75416	859	-0.350386	0.265464	0.187225	0.125861	0.0890794	0.157684	0.630579
histidine	Amino Acid	HMDB00177	C00135	0.00117358	0.100578	0.99069	0.99069	2354	0.0893173	0.150439	0.552763	1529	0.0693853	0.179356	0.698915	859	-0.253896	0.205924	0.217933	-0.100182	0.0821024	0.222386	0.702944
#N/A means that the metabolite was either not measured in that population or did not meet the inclusion criteria
metabolites significant at FDR<0.05 in fixed effect meta-analysis are indicated in italic

## Sheet: Table S7
Table S7. Associations between metabolites and COPD
				fixed effect meta-analysis				ARIC blacks				ARIC whites				KORA
Metabolite	Super.Pathway	HMDB	KEGG	beta.fixed	se.fixed	p.fixed	p.fixed.fdr	N.aa	Estimate.aa	Std.Error.aa	p.value.aa	N.ea	Estimate.ea	Std.Error.ea	p.value.ea	N.kora	Estimate.kora	Std.Error.kora	p.value.kora
1,3-dimethylurate	Xenobiotics	HMDB01857	#N/A	0.325828	0.0457146	1.02263e-12	3.76328e-10	2354	0.303642	0.0520468	5.411e-09	1529	0.400726	0.0956291	2.78435e-05	#N/A	#N/A	#N/A	#N/A
theophylline	Xenobiotics	HMDB01889	C07130	0.229907	0.0379201	1.33676e-09	2.45964e-07	2354	0.219258	0.0470038	3.09083e-06	1529	0.22617	0.073077	0.00196845	859	0.329246	0.134156	0.0141195
3-(4-hydroxyphenyl)lactate	Amino Acid	HMDB00755	C03672	0.24893	0.0602417	3.5934e-05	0.00378945	2354	0.247329	0.0838161	0.00316893	1529	0.123271	0.10265	0.229793	859	0.566216	0.161577	0.000457803
3-methoxytyrosine	Amino Acid	HMDB01434	#N/A	0.177164	0.0432034	4.11897e-05	0.00378945	2354	0.170703	0.0465956	0.000248781	1529	0.103628	0.171074	0.544679	859	0.311037	0.156178	0.0464206
1-methylurate	Xenobiotics	HMDB03099	C16359	0.18821	0.0491969	0.000130427	0.00952616	2354	0.199845	0.068797	0.0036743	1529	0.208278	0.0780322	0.00760476	859	0.0354013	0.162964	0.828026
oleoylcarnitine	Lipid	HMDB05065	#N/A	0.198692	0.0525306	0.000155318	0.00952616	2354	0.25015	0.0729271	0.000603277	1529	0.130549	0.0872212	0.134455	859	0.181957	0.152654	0.23328
5-dodecenoate (12:1n7)	Lipid	HMDB00529	#N/A	0.204943	0.0549161	0.000190017	0.00998944	2354	0.240491	0.0768249	0.00174584	1529	0.13123	0.0902861	0.146088	859	0.281433	0.159149	0.0770002
docosahexaenoate (DHA, 22:6n3)	Lipid	HMDB02183	C06429	-0.230168	0.0630471	0.000261492	0.0120287	2354	-0.168291	0.0843974	0.0461491	1529	-0.460014	0.110762	3.27875e-05	859	0.108462	0.183578	0.554639
glycerate	Carbohydrate	HMDB00139	C00258	-0.219843	0.061202	0.000328037	0.0134131	2354	-0.257799	0.0892289	0.00386244	1529	-0.264	0.0944479	0.00518681	859	0.112131	0.184832	0.544075
androsterone sulfate	Lipid	HMDB02759	#N/A	-0.214666	0.0641488	0.000818733	0.0283421	2354	-0.110271	0.093368	0.237588	1529	-0.229432	0.0930956	0.0137215	859	-1.00994	0.278253	0.000283884
homocitrulline	Amino Acid	HMDB00679	C02427	0.192632	0.0577277	0.000847182	0.0283421	2354	0.232786	0.0768891	0.00246543	1529	0.190315	0.0982871	0.0528292	859	-0.0464066	0.191003	0.808035
7-alpha-hydroxy-3-oxo-4-cholestenoate (7-Hoca)	Lipid	HMDB12458	C17337	0.178151	0.0542189	0.001017	0.0289003	2354	0.136828	0.0814316	0.0929021	1529	0.201002	0.0813455	0.0134749	859	0.250805	0.161704	0.1209
glycerol	Lipid	HMDB00131	C00116	0.192479	0.0585988	0.00102093	0.0289003	2354	0.186703	0.0829715	0.0244361	1529	0.179524	0.096776	0.0635901	859	0.249191	0.159744	0.118774
pseudouridine	Nucleotide	HMDB00767	C02067	0.206395	0.0638658	0.00123059	0.0323469	2354	0.203428	0.0839394	0.0153712	1529	0.201716	0.114022	0.0768776	859	0.236062	0.194911	0.225847
succinylcarnitine	Energy	#N/A	#N/A	0.190892	0.0597275	0.00139326	0.0341814	2354	0.154764	0.0799918	0.0530208	1529	0.275069	0.100626	0.00626513	859	0.0853709	0.198903	0.667771
serotonin (5HT)	Amino Acid	HMDB00259	C00780	-0.189122	0.060144	0.00166379	0.0382672	2354	-0.226531	0.0849721	0.00767718	1529	-0.140785	0.0955273	0.140544	859	-0.193205	0.187759	0.303477
ornithine	Amino Acid	HMDB03374	C00077	0.181488	0.0583876	0.00188151	0.0407291	2354	0.0551633	0.0824264	0.50334	1529	0.339047	0.0929933	0.000266425	859	0.193729	0.181046	0.284595
epiandrosterone sulfate	Lipid	HMDB00365	C07635	-0.190892	0.0635766	0.00267723	0.0547345	2354	-0.0188245	0.0892673	0.832982	1529	-0.29781	0.095752	0.00186949	859	-0.964294	0.279056	0.000549164
fructose	Carbohydrate	HMDB00660	C00095	0.161093	0.0542823	0.00300046	0.0581141	2354	0.0595896	0.0745029	0.42381	1529	0.33642	0.0908886	0.000214369	859	0.0841269	0.161869	0.603257
stearoylcarnitine	Lipid	HMDB00848	#N/A	0.162615	0.0558696	0.0036071	0.0662207	2354	0.236029	0.0763781	0.00199972	1529	0.0361684	0.0932819	0.698214	859	0.21984	0.171438	0.199726
cysteine	Amino Acid	HMDB00574	C00097	-0.172853	0.0598771	0.00389187	0.0662207	2354	-0.204844	0.0850841	0.0160602	1529	-0.107839	0.0918537	0.240381	859	-0.320493	0.211948	0.130501
alanine	Amino Acid	HMDB00161	C00041	-0.174125	0.0604302	0.00395885	0.0662207	2354	-0.202395	0.0866331	0.019479	1529	-0.170362	0.0942211	0.0705895	859	-0.0545434	0.189137	0.773055
erythronate*	Carbohydrate	HMDB00613	#N/A	-0.173232	0.0616246	0.00493746	0.0789994	2354	-0.21935	0.0869408	0.0116365	1529	-0.117332	0.0966533	0.224768	859	-0.168335	0.204202	0.40974
lathosterol	Lipid	HMDB01170	C01189	-0.176451	0.0645375	0.0062554	0.0959161	2354	-0.218105	0.0928656	0.0188435	1529	-0.0576678	0.0950655	0.544109	859	-0.792929	0.272314	0.00359331
uridine	Nucleotide	HMDB00296	C00299	-0.153947	0.0570312	0.00694772	0.10227	2354	-0.147303	0.0799328	0.0653522	1529	-0.119055	0.0898805	0.185308	859	-0.351314	0.191911	0.0671595
o-cresol sulfate	Amino Acid	#N/A	#N/A	0.156354	0.0586926	0.00772298	0.104439	2354	0.0952884	0.0834594	0.253565	1529	0.216104	0.0825557	0.00885305	#N/A	#N/A	#N/A	#N/A
glucuronate	Carbohydrate	HMDB00127	C00191	0.149161	0.0561731	0.00792177	0.104439	2354	0.0372723	0.0775811	0.630922	1529	0.27246	0.0814409	0.000821344	#N/A	#N/A	#N/A	#N/A
pro-hydroxy-pro	Amino Acid	HMDB06695	#N/A	0.149309	0.0567186	0.00847705	0.104439	2354	0.171458	0.0736244	0.0198685	1529	0.181528	0.100949	0.0721433	859	-0.107366	0.188188	0.568323
threonine	Amino Acid	HMDB00167	C00188	-0.160186	0.0608607	0.00848794	0.104439	2354	-0.110255	0.0848397	0.193749	1529	-0.251182	0.101004	0.0128879	859	-0.100152	0.174017	0.564932
hexanoylcarnitine	Lipid	HMDB00705	#N/A	0.138001	0.0526572	0.00877363	0.104439	2354	0.145474	0.0725893	0.0450625	1529	0.0786593	0.089154	0.377622	859	0.272226	0.148978	0.0676562
decanoylcarnitine	Lipid	HMDB00651	#N/A	0.138795	0.052979	0.00879789	0.104439	2354	0.103838	0.0709106	0.143099	1529	0.154461	0.09255	0.0951291	859	0.264799	0.156828	0.0913209
O-sulfo-L-tyrosine	Xenobiotics	#N/A	#N/A	0.166473	0.063916	0.0091992	0.105791	2354	0.252177	0.0835945	0.00255571	1529	0.0458577	0.0991698	0.643783	#N/A	#N/A	#N/A	#N/A
alpha-hydroxyisovalerate	Amino Acid	HMDB00407	#N/A	0.119703	0.046901	0.0107033	0.119358	2354	0.0835827	0.0646678	0.196186	1529	0.125475	0.079023	0.112326	859	0.259065	0.13442	0.0539447
threonate	Cofactors and Vitamins	HMDB00943	C01620	-0.149881	0.0599803	0.0124603	0.126514	2354	-0.168414	0.0857872	0.0496277	1529	-0.116526	0.0911894	0.201304	859	-0.21829	0.214064	0.307852
N2,N2-dimethylguanosine	Nucleotide	HMDB04824	#N/A	0.152221	0.0609886	0.0125643	0.126514	2354	0.184697	0.083267	0.0265457	1529	0.14729	0.102428	0.15044	859	0.00839903	0.184739	0.963737
13-HODE + 9-HODE	Lipid	#N/A	#N/A	-0.151474	0.0607404	0.0126386	0.126514	2354	-0.152256	0.0799316	0.0568019	1529	-0.150405	0.093442	0.107483	#N/A	#N/A	#N/A	#N/A
laurylcarnitine	Lipid	HMDB02250	#N/A	0.132749	0.0532805	0.0127201	0.126514	2354	0.140248	0.0739233	0.0578004	1529	0.106574	0.0881983	0.226913	859	0.181687	0.156721	0.246332
dehydroisoandrosterone sulfate (DHEA-S)	Lipid	HMDB01032	C04555	-0.154255	0.0631694	0.0146093	0.137718	2354	-0.0699733	0.0896455	0.435064	1529	-0.188456	0.0959236	0.0494548	859	-0.541406	0.239127	0.0235682
leucylglutamate	Peptide	#N/A	#N/A	-0.181103	0.0742973	0.0147872	0.137718	2354	-0.134031	0.0866314	0.121829	1529	-0.312013	0.14447	0.0307957	#N/A	#N/A	#N/A	#N/A
glucose	Carbohydrate	HMDB00122	C00031	-0.153147	0.0629428	0.0149694	0.137718	2354	-0.176436	0.0825817	0.0326385	1529	-0.133932	0.11273	0.234804	859	-0.0828996	0.192141	0.666139
4-acetamidobutanoate	Amino Acid	HMDB03681	C02946	0.137419	0.0575845	0.0170151	0.15184	2354	0.0474942	0.0834575	0.5693	1529	0.168137	0.0856021	0.0495104	859	0.542352	0.215512	0.0118501
stachydrine	Xenobiotics	HMDB04827	C10172	-0.154811	0.0650565	0.0173296	0.15184	2354	-0.205742	0.0960569	0.0322032	1529	-0.0868857	0.0979015	0.37482	859	-0.221312	0.206004	0.282686
succinate	Energy	HMDB00254	C00042	0.139284	0.0593257	0.0188857	0.161626	2354	0.126238	0.0781851	0.106397	1529	0.156988	0.0910823	0.0847819	#N/A	#N/A	#N/A	#N/A
trigonelline (N'-methylnicotinate)	Cofactors and Vitamins	HMDB00875	C01004	0.157817	0.0675293	0.0194384	0.162575	#N/A	#N/A	#N/A	#N/A	1529	0.183305	0.074551	0.0139409	859	0.0413134	0.159389	0.795483
arachidonate (20:4n6)	Lipid	HMDB01043	C00219	-0.132794	0.0570818	0.0199977	0.163537	2354	-0.150664	0.0822301	0.0669186	1529	-0.176946	0.0902403	0.0498985	859	0.0898831	0.166169	0.588566
phenyllactate (PLA)	Amino Acid	HMDB00779	C05607	0.135781	0.0595301	0.0225558	0.180447	2354	0.134366	0.0831801	0.106232	1529	0.139682	0.0966647	0.148453	859	0.128825	0.180689	0.475865
bilirubin (E,E)*	Cofactors and Vitamins	#N/A	#N/A	-0.147709	0.065474	0.0240713	0.186861	2354	-0.142147	0.0907322	0.117193	1529	-0.322158	0.117324	0.00603484	859	0.158741	0.159819	0.320585
aspartylphenylalanine	Peptide	HMDB00706	#N/A	0.122978	0.0546278	0.0243732	0.186861	2354	0.0815609	0.0777742	0.294321	1529	0.183039	0.0866284	0.0346078	859	0.0913206	0.165468	0.581022
1,7-dimethylurate	Xenobiotics	HMDB11103	C16356	0.124499	0.0556197	0.0251953	0.189222	2354	0.0895868	0.0808359	0.267752	1529	0.158081	0.0842845	0.0607151	859	0.145397	0.184271	0.430089
histidine	Amino Acid	HMDB00177	C00135	-0.131088	0.058993	0.0262766	0.193396	2354	-0.189645	0.083502	0.0231384	1529	-0.0650863	0.0939377	0.488393	859	-0.10107	0.180775	0.576099
3-phenylpropionate (hydrocinnamate)	Amino Acid	HMDB00764	C05629	-0.135719	0.0622987	0.0293676	0.211907	2354	0.00149855	0.0860991	0.986114	1529	-0.292733	0.0983753	0.00292344	859	-0.253368	0.226865	0.26407
2-methylbutyrylcarnitine (C5)	Amino Acid	HMDB00378	#N/A	0.135847	0.0628536	0.0306705	0.216115	2354	0.180405	0.0850258	0.0338568	1529	0.135067	0.104102	0.194476	859	-0.134553	0.210688	0.523059
acisoga	Amino Acid	#N/A	#N/A	0.125408	0.0581813	0.0311252	0.216115	2354	0.183838	0.074361	0.0134269	1529	0.0331763	0.0934257	0.722508	#N/A	#N/A	#N/A	#N/A
1,6-anhydroglucose	Xenobiotics	HMDB00640	#N/A	0.107307	0.0506406	0.0340912	0.230234	2354	0.125619	0.0693845	0.0702213	1529	0.086433	0.0740792	0.243305	#N/A	#N/A	#N/A	#N/A
gamma-glutamylleucine	Peptide	HMDB11171	#N/A	-0.124155	0.058729	0.0345122	0.230234	2354	-0.0689972	0.0781502	0.377301	1529	-0.203813	0.0969427	0.0355176	859	-0.152206	0.224792	0.498344
1-docosahexaenoylglycerophosphoethanolamine*	Lipid	#N/A	#N/A	-0.1363	0.0646602	0.0350356	0.230234	2354	-0.0744195	0.0838978	0.375065	1529	-0.226828	0.101476	0.0253987	#N/A	#N/A	#N/A	#N/A
levulinate (4-oxovalerate)	Xenobiotics	HMDB00720	#N/A	0.16584	0.0794209	0.0367871	0.237503	#N/A	#N/A	#N/A	#N/A	1529	0.14418	0.0912071	0.113924	859	0.233778	0.161529	0.147819
gamma-glutamylalanine	Peptide	HMDB29142	#N/A	-0.142337	0.0693723	0.0401914	0.254473	2354	-0.051516	0.0856167	0.547371	1529	-0.315938	0.11837	0.00760636	#N/A	#N/A	#N/A	#N/A
homostachydrine*	Xenobiotics	HMDB33433	C08283	0.114271	0.0558624	0.0407986	0.254473	2354	0.148898	0.0793187	0.0604888	1529	0.0949145	0.0864864	0.272445	859	0.00942062	0.189618	0.960376
eicosapentaenoate (EPA, 20:5n3)	Lipid	HMDB01999	C06428	-0.118558	0.0584355	0.0424721	0.260496	2354	-0.113534	0.0826773	0.169685	1529	-0.197766	0.0945684	0.0365061	859	0.115235	0.169663	0.497013
gamma-glutamylvaline	Peptide	HMDB11172	#N/A	-0.11795	0.0583507	0.0432387	0.26085	2354	-0.0755827	0.0795751	0.342199	1529	-0.234769	0.0965109	0.0149925	859	0.0879428	0.187588	0.639207
lysylisoleucine	Peptide	#N/A	#N/A	0.118092	0.0590103	0.0453694	0.269289	2354	0.00521476	0.0760092	0.945302	1529	0.289349	0.0936238	0.00199786	#N/A	#N/A	#N/A	#N/A
palmitoleate (16:1n7)	Lipid	HMDB03229	C08362	0.112576	0.056871	0.0477602	0.27898	2354	0.103848	0.0824515	0.20785	1529	-0.0366158	0.0946032	0.698722	859	0.469133	0.140924	0.000871672
octanoylcarnitine	Lipid	HMDB00791	C02838	0.103743	0.0536393	0.0531028	0.305341	2354	0.0710029	0.0712393	0.318919	1529	0.0904643	0.098307	0.357456	859	0.270071	0.145793	0.0639644
isovalerate	Amino Acid	HMDB00718	C08262	-0.113229	0.058925	0.0546592	0.309455	2354	-0.10353	0.080626	0.199116	1529	-0.148897	0.0971299	0.125283	859	-0.0319977	0.188394	0.865132
indolepropionate	Amino Acid	HMDB02302	#N/A	-0.13451	0.0705732	0.056654	0.315889	2354	0.00213349	0.0878948	0.980635	1529	-0.386342	0.130263	0.00301841	859	-0.363949	0.283918	0.199884
palmitoylcarnitine	Lipid	HMDB00222	C02990	0.104873	0.0558014	0.0601906	0.330599	2354	0.137061	0.0767391	0.0740879	1529	0.0516175	0.0938704	0.582402	859	0.120137	0.162535	0.459819
2-arachidonoylglycerophosphocholine*	Lipid	HMDB61699	#N/A	-0.114622	0.0616739	0.0630969	0.333067	2354	-0.19097	0.0828264	0.0211294	1529	-0.0196107	0.0923965	0.831916	#N/A	#N/A	#N/A	#N/A
tryptophylasparagine	Peptide	#N/A	#N/A	0.112255	0.0604091	0.0631345	0.333067	2354	0.109125	0.0744616	0.142779	1529	0.118281	0.103323	0.252306	#N/A	#N/A	#N/A	#N/A
dihomo-linolenate (20:3n3 or n6)	Lipid	HMDB02925	C03242	-0.110311	0.0594125	0.0633552	0.333067	2354	-0.239778	0.0877745	0.00629983	1529	-0.0222938	0.093016	0.81058	859	0.0645632	0.16239	0.690939
5-HETE	Lipid	HMDB11134	C04805	-0.108343	0.0597857	0.0699562	0.353657	2354	-0.0967924	0.0771424	0.209579	1529	-0.125715	0.0946044	0.183896	#N/A	#N/A	#N/A	#N/A
dimethylglycine	Amino Acid	HMDB00092	C01026	0.104151	0.0575004	0.0700933	0.353657	2354	0.0378288	0.0782571	0.628817	1529	0.181968	0.0847682	0.0318207	#N/A	#N/A	#N/A	#N/A
2-aminobutyrate	Amino Acid	HMDB00650	C02261	-0.107347	0.0592781	0.0701547	0.353657	2354	-0.0894432	0.0816271	0.273186	1529	-0.197869	0.0984656	0.0444813	859	0.104685	0.178571	0.557716
3-methyl catechol sulfate (1)	Xenobiotics	#N/A	#N/A	0.101333	0.0573628	0.0773073	0.374952	2354	0.0426334	0.078141	0.585344	1529	0.169935	0.0844753	0.0442565	#N/A	#N/A	#N/A	#N/A
tyrosine	Amino Acid	HMDB00158	C00082	0.10723	0.0607279	0.0774402	0.374952	2354	0.0985331	0.0828349	0.234238	1529	0.0685645	0.100642	0.4957	859	0.297726	0.193558	0.124005
2-stearoylglycerophosphocholine*	Lipid	#N/A	#N/A	0.0979731	0.0555367	0.0777128	0.374952	2354	0.20187	0.0731094	0.0057588	1529	-0.0362913	0.0944043	0.700664	859	-0.0774906	0.200312	0.698867
erythritol	Xenobiotics	HMDB02994	C00503	0.108554	0.0619963	0.0799505	0.374952	2354	0.101945	0.0848587	0.229617	1529	0.114654	0.105609	0.277632	859	0.120271	0.17776	0.498666
glycerophosphorylcholine (GPC)	Lipid	HMDB00086	C00670	0.103018	0.0589023	0.0802959	0.374952	2354	0.123002	0.0794971	0.121801	1529	0.106601	0.0959764	0.266699	859	-0.0626545	0.215998	0.771763
cholesterol	Lipid	HMDB00067	C00187	-0.100248	0.0573556	0.0804925	0.374952	2354	-0.155098	0.0804874	0.0539817	1529	-0.0907572	0.0928116	0.328141	859	0.11941	0.172698	0.489289
N-acetylcarnosine	Peptide	HMDB12881	#N/A	-0.139391	0.0800233	0.0815296	0.375036	2354	-0.0892318	0.103255	0.387483	1529	-0.21483	0.126629	0.0897854	#N/A	#N/A	#N/A	#N/A
1-margaroylglycerophosphocholine (17:0)	Lipid	HMDB12108	C04230	0.0956387	0.0567795	0.0921066	0.408754	2354	0.217476	0.073698	0.00316836	1529	-0.0588702	0.0964735	0.541715	859	-0.217469	0.231726	0.348001
1-methylxanthine	Xenobiotics	HMDB10738	C16358	0.116043	0.0691347	0.0932472	0.408754	#N/A	#N/A	#N/A	#N/A	1529	0.144343	0.077786	0.0635044	859	0.00962736	0.150839	0.949109
alpha-ketoglutarate	Energy	HMDB00208	C00026	0.132401	0.0789344	0.0934725	0.408754	#N/A	#N/A	#N/A	#N/A	1529	0.088612	0.0882627	0.315399	859	0.307332	0.176412	0.0814854
methyl-4-hydroxybenzoate sulfate	Xenobiotics	#N/A	#N/A	-0.124942	0.0747095	0.0944513	0.408754	2354	-0.108898	0.0873856	0.212698	1529	-0.168523	0.144025	0.241962	#N/A	#N/A	#N/A	#N/A
alanylleucine	Peptide	HMDB28691	#N/A	-0.117182	0.0702406	0.0952577	0.408754	2354	-0.136854	0.0841533	0.103897	1529	-0.0719971	0.127538	0.572403	#N/A	#N/A	#N/A	#N/A
myristoleate (14:1n5)	Lipid	HMDB02000	C08322	0.0978898	0.0587895	0.0958946	0.408754	2354	0.117723	0.0821121	0.151662	1529	0.0427156	0.0949931	0.652948	859	0.202948	0.181967	0.264722
4-methyl-2-oxopentanoate	Amino Acid	HMDB00695	C00233	-0.110349	0.0664199	0.0966347	0.408754	2354	-0.145008	0.0919015	0.114597	1529	-0.0367501	0.106859	0.730912	859	-0.223484	0.219795	0.309256
sebacate (decanedioate)	Lipid	HMDB00792	C08277	-0.100327	0.0606685	0.0981903	0.410068	2354	-0.200808	0.0779633	0.0100046	1529	0.0539248	0.0965969	0.576677	#N/A	#N/A	#N/A	#N/A
asparagine	Amino Acid	HMDB00168	C00152	-0.0954827	0.0579079	0.0991741	0.410068	2354	-0.043895	0.0815825	0.590547	1529	-0.255696	0.0932043	0.00608077	859	0.229992	0.174474	0.187436
5-acetylamino-6-amino-3-methyluracil	Xenobiotics	HMDB04400	C16366	0.0845789	0.0515902	0.101123	0.413479	2354	0.0978135	0.0727053	0.178515	1529	0.0711575	0.0732166	0.331112	#N/A	#N/A	#N/A	#N/A
azelate (nonanedioate)	Lipid	HMDB00784	C08261	-0.0988196	0.0608383	0.104312	0.42177	2354	-0.168308	0.0777259	0.0303565	1529	0.011093	0.0977536	0.90965	#N/A	#N/A	#N/A	#N/A
cystine	Amino Acid	HMDB00192	C00491	-0.140394	0.0867156	0.105443	0.42177	#N/A	#N/A	#N/A	#N/A	1529	-0.0860915	0.0948309	0.363961	859	-0.417553	0.214241	0.0512967
glycylleucine	Peptide	HMDB00759	C02155	-0.106711	0.0663674	0.107861	0.426805	2354	-0.105132	0.0790995	0.183813	1529	-0.110467	0.121982	0.365149	#N/A	#N/A	#N/A	#N/A
suberate (octanedioate)	Lipid	HMDB00893	C08278	-0.0960456	0.0605173	0.112495	0.435783	2354	-0.209708	0.0786517	0.00766934	1529	0.0688967	0.0947469	0.467124	#N/A	#N/A	#N/A	#N/A
2-hydroxyhippurate (salicylurate)	Xenobiotics	HMDB00840	C07588	0.0786909	0.0495827	0.112498	0.435783	2354	0.0705697	0.0666211	0.289477	1529	0.0887748	0.0742364	0.231759	#N/A	#N/A	#N/A	#N/A
N-acetylalanine	Amino Acid	HMDB00766	C02847	0.0999812	0.0635759	0.115805	0.44215	2354	0.137645	0.0840228	0.101382	1529	0.120072	0.113014	0.288028	859	-0.151523	0.190808	0.427129
lysine	Amino Acid	HMDB00182	C00047	-0.0918353	0.0585146	0.116545	0.44215	2354	-0.0293626	0.0827189	0.722613	1529	-0.197942	0.0936977	0.0346383	859	0.000513708	0.176756	0.997681
2-hydroxy-3-methylvalerate	Amino Acid	HMDB00317	#N/A	0.0826769	0.0532005	0.12017	0.45125	2354	0.0627175	0.0661933	0.343389	1529	0.119093	0.0894105	0.182866	#N/A	#N/A	#N/A	#N/A
2-docosahexaenoylglycerophosphoethanolamine*	Lipid	#N/A	#N/A	-0.101749	0.0660903	0.123672	0.459709	2354	-0.0607783	0.0808737	0.452339	1529	-0.184117	0.114671	0.108357	#N/A	#N/A	#N/A	#N/A
3-hydroxyhippurate	Xenobiotics	HMDB06116	#N/A	0.0807954	0.0528737	0.126492	0.462121	2354	0.0333399	0.076248	0.661925	1529	0.124752	0.0733837	0.0891306	#N/A	#N/A	#N/A	#N/A
4-vinylphenol sulfate	Xenobiotics	HMDB04072	C05627	0.082331	0.0539269	0.126832	0.462121	2354	0.155039	0.0752973	0.0394923	1529	0.0106228	0.0856669	0.901314	859	-0.0154324	0.178951	0.931277
pipecolate	Amino Acid	HMDB00070	C00408	0.0767264	0.0512902	0.134673	0.465884	2354	0.0421546	0.0751835	0.575009	1529	0.0768439	0.0813702	0.344978	859	0.193586	0.138428	0.161976
1-docosahexaenoylglycerophosphocholine (22:6n3)*	Lipid	HMDB10404	#N/A	-0.0984899	0.0658478	0.134727	0.465884	2354	0.0185083	0.0795107	0.815935	1529	-0.353923	0.117483	0.00259062	#N/A	#N/A	#N/A	#N/A
hexadecanedioate	Lipid	HMDB00672	C19615	0.0778202	0.0521495	0.135633	0.465884	2354	-0.0385838	0.0855163	0.651855	1529	0.121907	0.073698	0.0980976	859	0.244317	0.1461	0.0944726
carnitine	Lipid	HMDB00062	C00318	0.086791	0.0582427	0.136182	0.465884	2354	0.0751788	0.0835975	0.368496	1529	0.0944276	0.089402	0.29087	859	0.11335	0.193935	0.558901
1-linoleoylglycerophosphocholine (18:2n6)	Lipid	HMDB10386	C04100	0.0934028	0.0627299	0.136496	0.465884	2354	0.156441	0.0831817	0.0600103	1529	0.0102775	0.0955194	0.914316	#N/A	#N/A	#N/A	#N/A
tryptophan	Amino Acid	HMDB00929	C00078	-0.0885506	0.0596317	0.137555	0.465884	2354	-0.0442509	0.0799266	0.579822	1529	-0.244824	0.101493	0.0158552	859	0.209845	0.190338	0.27025
3-methylxanthine	Xenobiotics	HMDB01886	C16357	0.110993	0.0748357	0.138034	0.465884	#N/A	#N/A	#N/A	#N/A	1529	0.12292	0.0830759	0.138978	859	0.0596589	0.172349	0.729228
valine	Amino Acid	HMDB00883	C00183	-0.0909732	0.0613524	0.138128	0.465884	2354	-0.141203	0.0797891	0.076776	1529	0.0302486	0.107955	0.779327	859	-0.201203	0.2095	0.336857
malate	Energy	HMDB00156	C00149	0.081837	0.0553493	0.139259	0.465884	2354	0.0842214	0.0786114	0.284006	1529	0.0263699	0.0890129	0.76704	859	0.254135	0.161394	0.115342
arginylphenylalanine	Peptide	#N/A	#N/A	-0.0990115	0.0673824	0.141725	0.469863	2354	-0.0643907	0.0807995	0.425498	1529	-0.178075	0.122103	0.144732	#N/A	#N/A	#N/A	#N/A
inositol 1-phosphate (I1P)	Lipid	HMDB00213	C04006	-0.0874736	0.0610003	0.151576	0.494146	2354	-0.119366	0.082212	0.146521	1529	-0.0484078	0.0909892	0.594714	#N/A	#N/A	#N/A	#N/A
undecanedioate	Lipid	HMDB00888	#N/A	-0.0864008	0.0604388	0.152844	0.494146	2354	-0.160373	0.0768109	0.0368075	1529	0.0338493	0.0979336	0.729617	#N/A	#N/A	#N/A	#N/A
salicylate	Xenobiotics	HMDB01895	C00805	0.0654556	0.0458134	0.153078	0.494146	2354	0.0360776	0.0768185	0.638607	1529	0.0573241	0.073919	0.438045	859	0.117618	0.089813	0.190337
tryptophan betaine	Amino Acid	HMDB61115	C09213	-0.0871733	0.0621835	0.160954	0.509755	2354	-0.0589305	0.0905114	0.514992	1529	-0.112421	0.0855774	0.188956	#N/A	#N/A	#N/A	#N/A
bradykinin, des-arg(9)	Peptide	HMDB04246	C00306	0.0795633	0.0567676	0.161046	0.509755	2354	0.0718126	0.076684	0.349029	1529	0.0897345	0.0945262	0.342464	859	0.0859055	0.187846	0.647441
phenylalanine	Amino Acid	HMDB00159	C00079	0.083391	0.0596439	0.162069	0.509755	2354	0.0501799	0.0798577	0.529764	1529	0.0290903	0.102867	0.777333	859	0.430429	0.183207	0.0188029
betaine	Amino Acid	HMDB00043	C00719	0.0792542	0.0573967	0.167336	0.521861	2354	0.162443	0.0843911	0.0542438	1529	-0.133583	0.0943848	0.156981	859	0.319234	0.14019	0.0227772
dodecanedioate	Lipid	HMDB00623	C02678	-0.0794697	0.058741	0.176093	0.537776	2354	-0.109363	0.0797243	0.170137	1529	-0.0210287	0.0964405	0.827392	859	-0.142775	0.20015	0.475634
scyllo-inositol	Lipid	HMDB06088	C06153	-0.0824259	0.0614359	0.179708	0.537776	2354	-0.08685	0.0862929	0.314196	1529	-0.2221	0.106892	0.037728	859	0.214767	0.152265	0.158399
propyl 4-hydroxybenzoate sulfate	Xenobiotics	#N/A	#N/A	-0.0982036	0.0732404	0.179972	0.537776	2354	-0.182325	0.09673	0.0594452	1529	0.0148172	0.112121	0.894863	#N/A	#N/A	#N/A	#N/A
creatinine	Amino Acid	HMDB00562	C00791	-0.0871357	0.0650957	0.180708	0.537776	2354	-0.0051674	0.0980464	0.957968	1529	-0.15492	0.0950228	0.103029	859	-0.135196	0.217105	0.533466
urate	Nucleotide	HMDB00289	C00366	0.0809712	0.060653	0.181879	0.537776	2354	0.0536304	0.0847202	0.526714	1529	0.0939042	0.0935314	0.315386	859	0.209081	0.23444	0.372484
taurodeoxycholate	Lipid	HMDB00896	C05463	-0.0920663	0.0690874	0.182661	0.537776	2354	-0.0469618	0.0902591	0.602855	1529	-0.103633	0.112737	0.357967	859	-0.66465	0.3518	0.058854
octadecanedioate	Lipid	HMDB00782	#N/A	0.0733218	0.0550223	0.182668	0.537776	2354	0.0668105	0.0798322	0.402656	1529	0.0146867	0.0874612	0.866645	859	0.276883	0.153078	0.0704874
gamma-glutamylthreonine*	Peptide	HMDB29159	#N/A	-0.0790472	0.0604111	0.190708	0.556987	2354	0.0159054	0.0798767	0.842165	1529	-0.257331	0.106639	0.0158174	859	-0.0519395	0.184612	0.778446
eicosenoate (20:1n9 or 11)	Lipid	HMDB02231	#N/A	0.0710817	0.0546632	0.193478	0.557067	2354	-0.00727312	0.079644	0.927238	1529	0.0709598	0.0915979	0.438524	859	0.284942	0.131501	0.0302471
cis-4-decenoyl carnitine	Lipid	#N/A	#N/A	0.0782143	0.0602841	0.194484	0.557067	2354	0.0444388	0.0786899	0.572255	1529	0.126201	0.0937948	0.178463	#N/A	#N/A	#N/A	#N/A
valerate	Lipid	HMDB00892	C00803	0.0728069	0.056216	0.195276	0.557067	2354	0.0170158	0.0782894	0.82794	1529	0.111758	0.0901	0.214835	859	0.215826	0.182283	0.236405
serylleucine	Peptide	#N/A	#N/A	-0.0791108	0.0616201	0.199195	0.563876	2354	-0.221895	0.0861099	0.00996975	1529	0.0707433	0.0882161	0.422592	#N/A	#N/A	#N/A	#N/A
1-dihomo-linoleoylglycerophosphocholine (20:2n6)*	Lipid	HMDB10392	#N/A	0.0759961	0.0596781	0.202864	0.569878	2354	0.132605	0.0765272	0.0831353	1529	-0.0118534	0.0953333	0.901049	#N/A	#N/A	#N/A	#N/A
3-methyl-2-oxovalerate	Amino Acid	HMDB03736	C00671	-0.0838892	0.0664505	0.206793	0.570245	2354	-0.0602411	0.0840611	0.4736	1529	-0.0487959	0.122238	0.689755	859	-0.399874	0.235547	0.089575
4-androsten-3beta,17beta-diol disulfate (2)	Lipid	HMDB03818	C04295	-0.0836334	0.0664599	0.208246	0.570245	2354	-0.00190662	0.0878691	0.982689	1529	-0.192887	0.101595	0.0576183	#N/A	#N/A	#N/A	#N/A
leucylleucine	Peptide	HMDB28933	C11332	0.0708504	0.0563709	0.208805	0.570245	2354	0.0428758	0.0727894	0.555835	1529	0.137405	0.102715	0.180984	859	0.0378593	0.179111	0.832596
alpha-hydroxyisocaproate	Amino Acid	HMDB00746	C03264	0.0797021	0.0634679	0.209193	0.570245	2354	0.0974828	0.0811087	0.229411	1529	0.0516193	0.101933	0.612571	#N/A	#N/A	#N/A	#N/A
methionine sulfoxide	Amino Acid	HMDB02005	C02989	-0.0732748	0.0597723	0.220237	0.587427	2354	-0.0258417	0.0764968	0.735503	1529	-0.147633	0.0957785	0.123219	#N/A	#N/A	#N/A	#N/A
linolenate [alpha or gamma, (18:3n3 or 6)]	Lipid	HMDB03073	C06426	-0.0809547	0.0660523	0.220344	0.587427	2354	-0.15785	0.0908746	0.082385	1529	0.00517225	0.0961748	0.957111	#N/A	#N/A	#N/A	#N/A
cotinine	Xenobiotics	HMDB01046	#N/A	0.0937603	0.0765996	0.220941	0.587427	2354	0.0674551	0.0904202	0.455656	1529	0.160626	0.14416	0.265186	#N/A	#N/A	#N/A	#N/A
leucylglycine	Peptide	#N/A	#N/A	0.0720945	0.0592582	0.22375	0.587427	2354	0.00015869	0.077176	0.998359	1529	0.175427	0.0924969	0.057885	#N/A	#N/A	#N/A	#N/A
phenylalanylphenylalanine	Peptide	#N/A	#N/A	0.0736161	0.0605463	0.224037	0.587427	2354	0.037266	0.0782395	0.633856	1529	0.127882	0.0955957	0.180981	#N/A	#N/A	#N/A	#N/A
gamma-glutamylglutamine	Peptide	HMDB11738	C05283	-0.0840067	0.0693058	0.225468	0.587427	2354	-0.0995802	0.0977101	0.308137	1529	-0.265731	0.118805	0.0253067	859	0.360958	0.175142	0.039308
arginylleucine	Peptide	#N/A	#N/A	0.0727039	0.0601483	0.226761	0.587427	2354	0.076312	0.0657351	0.245682	1529	0.0541438	0.149091	0.716487	#N/A	#N/A	#N/A	#N/A
palmitate (16:0)	Lipid	HMDB00220	C00249	0.0693504	0.05756	0.228267	0.587427	2354	-0.0578866	0.0813382	0.476665	1529	0.157739	0.092633	0.0885974	859	0.330975	0.171152	0.053137
cinnamoylglycine	Xenobiotics	HMDB11621	#N/A	-0.0796237	0.0668366	0.233529	0.596796	2354	-0.0277589	0.0888295	0.754663	1529	-0.147298	0.101469	0.146597	#N/A	#N/A	#N/A	#N/A
2-hydroxyoctanoate	Lipid	HMDB02264	#N/A	0.0677854	0.0573667	0.237358	0.60166	2354	0.00577953	0.0728284	0.936748	1529	0.169153	0.0931181	0.0692872	#N/A	#N/A	#N/A	#N/A
hydroxybutyrylcarnitine*	Lipid	HMDB13127	#N/A	0.0679411	0.0578571	0.240279	0.60166	2354	0.0682463	0.0770225	0.375587	1529	0.0675458	0.0876482	0.440916	#N/A	#N/A	#N/A	#N/A
gamma-glutamylglutamate	Peptide	HMDB11737	C05282	-0.0717753	0.0611467	0.240467	0.60166	2354	-0.0275275	0.0808893	0.733622	1529	-0.249438	0.111093	0.0247477	859	0.155417	0.172524	0.367674
5alpha-androstan-3beta,17beta-diol disulfate	Lipid	HMDB00493	C12525	-0.0759358	0.0648984	0.241972	0.60166	2354	0.0233465	0.0862114	0.786541	1529	-0.205774	0.0985894	0.0368717	#N/A	#N/A	#N/A	#N/A
biliverdin	Cofactors and Vitamins	HMDB01008	C00500	-0.0738468	0.0635565	0.245273	0.603814	2354	-0.147126	0.0978074	0.132519	1529	-0.167675	0.0986446	0.0891711	859	0.355936	0.157605	0.0239201
1-arachidonoylglycerophosphocholine (20:4n6)*	Lipid	HMDB10395	C05208	-0.0722316	0.062278	0.24612	0.603814	2354	-0.0561018	0.081686	0.49221	1529	-0.0946221	0.0962421	0.325525	#N/A	#N/A	#N/A	#N/A
acetylcarnitine	Lipid	HMDB00201	C02571	0.0623647	0.0542629	0.250429	0.607611	2354	0.0235925	0.0779996	0.762294	1529	-0.00544965	0.0887014	0.95101	859	0.373686	0.144104	0.00950948
1,5-anhydroglucitol (1,5-AG)	Carbohydrate	HMDB02712	C07326	0.0655564	0.0575078	0.254304	0.607611	2354	0.00775919	0.0791058	0.921864	1529	0.115095	0.0921669	0.211749	859	0.202536	0.200589	0.312635
creatine	Amino Acid	HMDB00064	C00300	-0.0755848	0.0663774	0.254823	0.607611	2354	-0.0997331	0.0910075	0.273132	1529	0.0315861	0.105748	0.765175	859	-0.47245	0.243961	0.0527968
gamma-CEHC	Cofactors and Vitamins	HMDB01931	#N/A	-0.0779025	0.0685457	0.255746	0.607611	2354	-0.0254416	0.0920639	0.782282	1529	-0.143158	0.102679	0.163247	#N/A	#N/A	#N/A	#N/A
myo-inositol	Lipid	HMDB00211	C00137	-0.0723211	0.0639989	0.258461	0.607611	2354	-0.0518662	0.089364	0.56165	1529	-0.129496	0.103299	0.209986	859	0.0386017	0.19915	0.846307
1-palmitoylglycerophosphoethanolamine	Lipid	HMDB11503	#N/A	-0.0665729	0.0589781	0.258993	0.607611	2354	-0.0957748	0.0852979	0.261511	1529	-0.0144804	0.0904528	0.872812	859	-0.151163	0.189591	0.425269
leucine	Amino Acid	HMDB00687	C00123	-0.0694551	0.0615614	0.259225	0.607611	2354	-0.109202	0.0805137	0.174997	1529	0.028205	0.106263	0.790681	859	-0.189078	0.217994	0.385749
10-heptadecenoate (17:1n7)	Lipid	HMDB60038	#N/A	0.0649457	0.059186	0.272504	0.634692	2354	-0.00344989	0.0850782	0.967655	1529	0.0555657	0.0957103	0.561536	859	0.339456	0.161898	0.0360177
oleate (18:1n9)	Lipid	HMDB00207	C00712	0.0626162	0.0581434	0.281513	0.645769	2354	0.00495976	0.0832308	0.952482	1529	0.0376834	0.0944651	0.689957	859	0.34489	0.159346	0.0304331
gamma-tocopherol	Cofactors and Vitamins	HMDB01492	C02483	-0.0698831	0.065003	0.282341	0.645769	2354	-0.232613	0.0951646	0.0145125	1529	-0.0193518	0.108544	0.858499	859	0.260803	0.155478	0.0934587
phenylalanylglutamate	Peptide	#N/A	#N/A	-0.0685642	0.0638454	0.282863	0.645769	2354	-0.134097	0.0858235	0.118177	1529	0.0126431	0.0955377	0.894719	#N/A	#N/A	#N/A	#N/A
1-palmitoleoylglycerophosphocholine (16:1)*	Lipid	HMDB10383	#N/A	0.0626942	0.058722	0.285681	0.645769	2354	0.113415	0.0781787	0.146858	1529	-0.00296781	0.0889511	0.973384	#N/A	#N/A	#N/A	#N/A
pyroglutamine*	Amino Acid	#N/A	#N/A	0.0659439	0.0620565	0.287944	0.645769	2354	0.0622976	0.0864889	0.471342	1529	-0.0685706	0.102286	0.502614	859	0.504786	0.181345	0.00537639
N6-carbamoylthreonyladenosine	Nucleotide	HMDB41623	#N/A	0.0701877	0.0662469	0.289378	0.645769	2354	0.071257	0.0832289	0.391911	1529	0.068339	0.109436	0.532322	#N/A	#N/A	#N/A	#N/A
paraxanthine	Xenobiotics	HMDB01860	C13747	0.0589185	0.0556295	0.289543	0.645769	2354	0.00740119	0.0808585	0.927069	1529	0.143245	0.0848627	0.091419	859	-0.0633064	0.178648	0.723066
phenylalanylleucine	Peptide	#N/A	#N/A	0.0619698	0.0591019	0.294398	0.649461	2354	-0.0419881	0.0807335	0.603006	1529	0.182018	0.0867566	0.0359028	#N/A	#N/A	#N/A	#N/A
eicosanodioate	Lipid	#N/A	#N/A	0.0616415	0.0588291	0.294728	0.649461	2354	0.161552	0.0768137	0.0354516	1529	-0.0801004	0.0914919	0.381307	#N/A	#N/A	#N/A	#N/A
deoxycholate/chenodeoxycholate	Lipid	HMDB00626	C04483	-0.0917693	0.0899955	0.307866	0.666866	#N/A	#N/A	#N/A	#N/A	1529	-0.0313886	0.0947655	0.740476	859	-0.646675	0.287283	0.0243856
citrulline	Amino Acid	HMDB00904	C00327	0.058675	0.0576248	0.308572	0.666866	2354	0.0689451	0.0844529	0.414286	1529	0.0257185	0.0876706	0.769252	859	0.151026	0.18008	0.401658
1-oleoylglycerophosphoethanolamine	Lipid	HMDB11506	#N/A	0.0548625	0.0543761	0.313001	0.666866	2354	0.00220522	0.0793979	0.977842	1529	0.10932	0.0850561	0.198696	859	0.0748236	0.155505	0.630398
allantoin	Nucleotide	HMDB00462	C02350	0.0557772	0.0554083	0.3141	0.666866	2354	0.0240504	0.0805587	0.765288	1529	-0.000328	0.0874317	0.997007	859	0.355361	0.156522	0.0231863
N-methylproline	Amino Acid	#N/A	#N/A	-0.0677099	0.0672697	0.314154	0.666866	2354	-0.168813	0.0946885	0.0746152	1529	0.0353171	0.0955853	0.711768	#N/A	#N/A	#N/A	#N/A
pyridoxate	Cofactors and Vitamins	HMDB00017	C00847	-0.066007	0.0656469	0.314663	0.666866	2354	-0.0336838	0.0953501	0.72389	1529	-0.142247	0.103749	0.170353	859	0.0550141	0.185218	0.766448
tetradecanedioate	Lipid	HMDB00872	#N/A	0.0540808	0.0538579	0.315312	0.666866	2354	-0.0625957	0.0893942	0.48379	1529	0.0973977	0.0748669	0.193278	859	0.220875	0.155791	0.156259
DSGEGDFXAEGGGVR*	Peptide	#N/A	#N/A	0.0457829	0.0459446	0.319018	0.670848	2354	0.0635306	0.057421	0.268554	1529	-0.044186	0.0886554	0.618201	859	0.186124	0.152129	0.221155
docosapentaenoate (n3 DPA, 22:5n3)	Lipid	HMDB01976	C16513	-0.0567439	0.0572744	0.321814	0.672884	2354	-0.119422	0.084802	0.159059	1529	-0.100983	0.090535	0.264679	859	0.265563	0.151121	0.0788695
gamma-glutamyltyrosine	Peptide	HMDB11741	#N/A	0.0563338	0.0578937	0.330525	0.687194	2354	0.0487176	0.0781704	0.533137	1529	-0.0407232	0.098468	0.679191	859	0.412865	0.177971	0.020349
4-androsten-3beta,17beta-diol disulfate (1)	Lipid	HMDB03818	C04295	-0.0578006	0.0597777	0.333581	0.689149	2354	0.0202394	0.0757528	0.789333	1529	-0.1866	0.0973189	0.0551863	#N/A	#N/A	#N/A	#N/A
N1-methyladenosine	Nucleotide	HMDB03331	C02494	0.056074	0.0581879	0.335211	0.689149	2354	0.100517	0.0820285	0.220428	1529	-0.0139967	0.091199	0.878025	859	0.124746	0.194262	0.520775
isoleucylthreonine	Peptide	#N/A	#N/A	0.0563183	0.0589951	0.339767	0.694634	2354	-0.0676045	0.0775083	0.383087	1529	0.226988	0.0909601	0.0125791	#N/A	#N/A	#N/A	#N/A
hippurate	Xenobiotics	HMDB00714	C01586	-0.054605	0.0576887	0.34387	0.69914	2354	0.00264616	0.0837707	0.9748	1529	-0.0678958	0.0843547	0.420886	859	-0.415137	0.239403	0.0829089
2-aminooctanoate	Lipid	HMDB00991	#N/A	0.055088	0.0585931	0.347126	0.701881	2354	0.0283938	0.0774846	0.714033	1529	0.0907377	0.0895437	0.310901	#N/A	#N/A	#N/A	#N/A
N-acetylthreonine	Amino Acid	#N/A	C01118	0.0561672	0.059985	0.349091	0.701997	2354	0.105107	0.0851845	0.21725	1529	0.0975805	0.0939778	0.299114	859	-0.369174	0.192877	0.055615
leucylserine	Peptide	#N/A	#N/A	-0.0591159	0.063489	0.351791	0.703583	2354	-0.0821318	0.0817233	0.314898	1529	-0.0240784	0.100832	0.811263	#N/A	#N/A	#N/A	#N/A
glycoursodeoxycholate	Lipid	HMDB00708	#N/A	0.0514725	0.0555004	0.353705	0.703587	2354	-0.112879	0.0857221	0.187904	1529	0.170089	0.0728245	0.0195122	#N/A	#N/A	#N/A	#N/A
taurochenodeoxycholate	Lipid	HMDB00951	C05465	0.0465345	0.0507559	0.359232	0.70698	2354	0.0208967	0.075416	0.781715	1529	0.0770731	0.0807491	0.339842	859	0.0435535	0.130203	0.737998
S-methylcysteine	Amino Acid	HMDB02108	#N/A	0.0512004	0.0558475	0.359253	0.70698	2354	-0.0368393	0.0741243	0.619193	1529	0.166794	0.0849355	0.0495558	#N/A	#N/A	#N/A	#N/A
beta-hydroxyisovaleroylcarnitine	Amino Acid	#N/A	#N/A	0.0546911	0.0608761	0.368973	0.71474	2354	0.033523	0.0778688	0.666827	1529	0.0879645	0.0976274	0.367576	#N/A	#N/A	#N/A	#N/A
serine	Amino Acid	HMDB00187	C00065	-0.0524457	0.0586201	0.370963	0.71474	2354	-0.0417146	0.0793844	0.599252	1529	-0.0658046	0.0973634	0.499126	859	-0.0633861	0.193031	0.74263
alpha-glutamyltyrosine	Peptide	#N/A	#N/A	0.0506548	0.0567144	0.371774	0.71474	2354	-0.00864191	0.0745434	0.907707	1529	0.132156	0.087393	0.130481	#N/A	#N/A	#N/A	#N/A
adenosine	Nucleotide	HMDB00050	C00212	-0.0553499	0.0620463	0.372353	0.71474	2354	-0.11081	0.0869342	0.202434	1529	0.00223358	0.0885825	0.979884	#N/A	#N/A	#N/A	#N/A
benzoate	Xenobiotics	HMDB01870	C00180	0.0503843	0.0565479	0.372928	0.71474	2354	-0.0588614	0.0767759	0.443281	1529	0.147695	0.0965264	0.125991	859	0.276636	0.16724	0.0981024
trans-4-hydroxyproline	Amino Acid	HMDB00725	C01157	0.05358	0.060489	0.375736	0.71474	2354	0.141217	0.0712483	0.0474747	1529	-0.101951	0.131266	0.43735	859	-0.397157	0.233917	0.0895354
3-hydroxydecanoate	Lipid	HMDB02203	#N/A	0.0514862	0.0584424	0.378332	0.71474	2354	0.0227268	0.0798532	0.775945	1529	0.0846601	0.085763	0.323574	#N/A	#N/A	#N/A	#N/A
1-stearoylglycerophosphoinositol	Lipid	HMDB61696	#N/A	0.0479724	0.0544998	0.378734	0.71474	2354	0.0168478	0.0779585	0.8289	1529	0.0138588	0.0932686	0.881877	859	0.206125	0.132247	0.119082
2-linoleoylglycerophosphocholine*	Lipid	#N/A	#N/A	0.0509595	0.0590286	0.387971	0.728436	2354	0.108848	0.0811471	0.1798	1529	-0.00625273	0.0953742	0.947728	859	-0.0483245	0.199221	0.808341
2-palmitoylglycerophosphoethanolamine*	Lipid	#N/A	#N/A	-0.0530718	0.0620769	0.392586	0.73299	2354	-0.10354	0.0858695	0.2279	1529	0.00217851	0.0898455	0.980655	#N/A	#N/A	#N/A	#N/A
theobromine	Xenobiotics	HMDB02825	C07480	-0.0562856	0.0666124	0.398126	0.73299	2354	-0.170621	0.103405	0.0989369	1529	0.0563886	0.0966901	0.559766	859	-0.110909	0.20048	0.580114
alpha-tocopherol	Cofactors and Vitamins	HMDB01893	C02477	-0.0521505	0.0617454	0.398331	0.73299	2354	-0.0311635	0.0844099	0.711984	1529	-0.0927675	0.103888	0.371878	859	-0.024227	0.184776	0.895684
gamma-glutamylisoleucine*	Peptide	HMDB11170	#N/A	-0.0479091	0.0567276	0.398364	0.73299	2354	-0.0359528	0.0780599	0.6451	1529	-0.121302	0.0944548	0.199062	859	0.133392	0.170126	0.432995
lactate	Carbohydrate	HMDB00190	C00186	0.0492314	0.0586713	0.40141	0.734407	2354	0.0158241	0.0830516	0.848891	1529	0.121945	0.090597	0.178296	859	-0.120297	0.205465	0.55822
N-acetyl-beta-alanine	Nucleotide	#N/A	C01073	0.050742	0.0606924	0.403125	0.734407	2354	0.00526023	0.0765892	0.945243	1529	0.127511	0.0995041	0.200031	#N/A	#N/A	#N/A	#N/A
10-undecenoate (11:1n1)	Lipid	#N/A	#N/A	0.0630669	0.076005	0.406667	0.734781	#N/A	#N/A	#N/A	#N/A	1529	-0.0246426	0.0873822	0.777937	859	0.335638	0.154042	0.0293411
7-methylxanthine	Xenobiotics	HMDB01991	C16353	-0.0493953	0.0597633	0.408512	0.734781	2354	-0.132407	0.0993924	0.182807	1529	-0.00894657	0.0869911	0.918086	859	0.016208	0.146472	0.911889
3-methylhistidine	Amino Acid	HMDB00479	C01152	-0.0514708	0.0625809	0.41081	0.734781	2354	0.0439778	0.0818861	0.591226	1529	-0.177711	0.1036	0.0862793	859	-0.241208	0.277001	0.383873
pregn steroid monosulfate*	Lipid	#N/A	#N/A	-0.0548486	0.0667602	0.411318	0.734781	2354	-0.0777386	0.092847	0.402437	1529	-0.0303463	0.0960612	0.752074	#N/A	#N/A	#N/A	#N/A
gluconate	Xenobiotics	HMDB00625	C00257	-0.0563629	0.0701579	0.421759	0.749795	2354	-0.0837604	0.0927363	0.366414	1529	-0.0196968	0.107282	0.854328	#N/A	#N/A	#N/A	#N/A
1-palmitoylglycerophosphocholine (16:0)	Lipid	HMDB10382	#N/A	-0.0480768	0.0615745	0.434926	0.762485	2354	0.0938662	0.0795486	0.238006	1529	-0.260241	0.0972549	0.00745366	#N/A	#N/A	#N/A	#N/A
stearoyl sphingomyelin	Lipid	HMDB01348	C00550	0.049033	0.0628247	0.435113	0.762485	2354	-0.0759711	0.0811899	0.349417	1529	0.235577	0.0991816	0.0175389	#N/A	#N/A	#N/A	#N/A
3-hydroxypyridine sulfate	Xenobiotics	#N/A	#N/A	0.0432522	0.0555175	0.435937	0.762485	2354	0.0322231	0.0705287	0.647758	1529	0.0612182	0.0900167	0.496456	#N/A	#N/A	#N/A	#N/A
laurate (12:0)	Lipid	HMDB00638	C02679	-0.0466782	0.0601234	0.437529	0.762485	2354	-0.0905584	0.0838652	0.280227	1529	-0.0617814	0.098083	0.528767	859	0.209246	0.181036	0.247751
trans-urocanate	Amino Acid	HMDB00301	C00785	-0.0480412	0.062113	0.439258	0.762485	2354	-0.0706305	0.0829204	0.394333	1529	-0.0191621	0.0937565	0.838056	#N/A	#N/A	#N/A	#N/A
2-aminoheptanoate	Lipid	#N/A	#N/A	0.0465643	0.0606074	0.442313	0.764184	2354	0.0296758	0.078746	0.706282	1529	0.0711069	0.0949279	0.45382	#N/A	#N/A	#N/A	#N/A
arabitol	Carbohydrate	HMDB01851	C01904	0.0679234	0.0889161	0.444924	0.765103	#N/A	#N/A	#N/A	#N/A	1529	0.0915693	0.100496	0.362203	859	-0.0173099	0.190799	0.927712
3-methyl-2-oxobutyrate	Amino Acid	HMDB00019	C00141	-0.043342	0.0577249	0.452751	0.774695	2354	-0.095125	0.0859194	0.268232	1529	0.00909615	0.0846315	0.914409	859	-0.0555924	0.199893	0.780928
taurocholate	Lipid	HMDB00036	C05122	0.0392429	0.0530365	0.459347	0.774695	2354	0.0271064	0.0754583	0.719428	1529	-0.0556586	0.117946	0.636998	859	0.122146	0.0962255	0.204308
glycine	Amino Acid	HMDB00123	C00037	-0.0458501	0.0622505	0.461401	0.774695	2354	-0.00432963	0.0849971	0.959374	1529	-0.0643998	0.0998269	0.518853	859	-0.247271	0.227674	0.277447
dimethylarginine (SDMA + ADMA)	Amino Acid	HMDB01539	C03626	0.0416934	0.0566645	0.461855	0.774695	2354	0.0785911	0.0811815	0.332998	1529	-0.0634374	0.0899992	0.480894	859	0.245304	0.166094	0.139701
indolelactate	Amino Acid	HMDB00671	C02043	0.045693	0.062282	0.463164	0.774695	2354	0.135956	0.0833087	0.10269	1529	-0.090125	0.10783	0.403265	859	-0.00211723	0.189982	0.991108
1-stearoylglycerophosphocholine (18:0)	Lipid	HMDB10384	#N/A	-0.0443474	0.061317	0.469527	0.774695	2354	0.0716365	0.0768755	0.351413	1529	-0.247166	0.101658	0.015043	#N/A	#N/A	#N/A	#N/A
glycerol 3-phosphate (G3P)	Lipid	HMDB00126	C00093	-0.0465951	0.0644451	0.469668	0.774695	2354	0.00316574	0.0809146	0.968791	1529	-0.192366	0.127018	0.129905	859	0.00846674	0.195892	0.965525
glutamate	Amino Acid	HMDB00148	C00025	-0.0407827	0.0564572	0.470071	0.774695	2354	-0.0562859	0.0792241	0.477417	1529	-0.0275639	0.0880186	0.754159	859	-0.0106291	0.198692	0.957337
isobutyrylcarnitine	Amino Acid	HMDB00736	#N/A	0.0406275	0.0563932	0.471258	0.774695	2354	0.0588936	0.0770517	0.444665	1529	0.0639805	0.0905168	0.479669	859	-0.206754	0.204301	0.311533
histidylisoleucine	Peptide	#N/A	#N/A	-0.0458674	0.0639333	0.473111	0.774695	2354	-0.0218637	0.0806188	0.786239	1529	-0.0865464	0.10495	0.409572	#N/A	#N/A	#N/A	#N/A
nonadecanoate (19:0)	Lipid	HMDB00772	C16535	0.0412425	0.0575579	0.473659	0.774695	2354	-0.0346511	0.0802066	0.665724	1529	0.119054	0.093411	0.202479	859	0.131806	0.177337	0.457329
2-arachidonoylglycerophosphoethanolamine*	Lipid	#N/A	#N/A	-0.0428328	0.06038	0.478084	0.778474	2354	-0.0746608	0.0818678	0.361786	1529	-0.00486991	0.0894104	0.956563	#N/A	#N/A	#N/A	#N/A
1-arachidonoylglycerophosphoinositol*	Lipid	HMDB61690	#N/A	-0.0407674	0.0577822	0.480477	0.778923	2354	-0.109964	0.0831829	0.186184	1529	-0.00154384	0.0916956	0.986567	859	0.107208	0.166538	0.519739
N-acetyl-1-methylhistidine*	Amino Acid	#N/A	#N/A	0.0436868	0.0623121	0.483242	0.77997	2354	0.146388	0.0759158	0.0538185	1529	-0.168378	0.109088	0.12271	#N/A	#N/A	#N/A	#N/A
glutamine	Amino Acid	HMDB00641	C00064	-0.0477438	0.0689645	0.488752	0.785418	2354	-0.145542	0.101302	0.150799	1529	-0.114445	0.110438	0.300067	859	0.438938	0.180132	0.0148197
phosphate	Energy	HMDB01429	C00009	-0.0411596	0.0598116	0.491356	0.785909	2354	-0.0392333	0.0824109	0.634025	1529	-0.0679795	0.0969068	0.482996	859	0.0585312	0.196865	0.766224
2-hydroxyisobutyrate	Xenobiotics	HMDB00729	#N/A	0.0402047	0.0586909	0.493329	0.785909	2354	-0.0200862	0.0796329	0.800859	1529	0.133325	0.101057	0.187067	859	0.0514239	0.169772	0.761966
3-hydroxyisobutyrate	Amino Acid	HMDB00336	C06001	0.0415764	0.0614887	0.498937	0.791417	2354	0.0880925	0.0801915	0.271975	1529	-0.0247941	0.0957888	0.795758	#N/A	#N/A	#N/A	#N/A
oleamide	Lipid	HMDB02117	C19670	0.0523531	0.0782468	0.503446	0.794335	#N/A	#N/A	#N/A	#N/A	1529	0.0266896	0.0893063	0.765051	859	0.137146	0.162332	0.398194
1,2-propanediol	Xenobiotics	HMDB01881	C00583	0.0405694	0.0608696	0.505093	0.794335	2354	-0.0467046	0.0798276	0.558502	1529	0.161798	0.0940836	0.0854816	#N/A	#N/A	#N/A	#N/A
phenylacetate	Amino Acid	HMDB00209	C07086	-0.040134	0.0610934	0.511226	0.797786	2354	0.0450973	0.0795257	0.570661	1529	-0.172098	0.106358	0.105642	859	-0.124745	0.216151	0.563858
valylphenylalanine	Peptide	#N/A	#N/A	0.0389433	0.0593366	0.511624	0.797786	2354	0.0163567	0.0766442	0.831007	1529	0.0727326	0.0937441	0.437829	#N/A	#N/A	#N/A	#N/A
inosine	Nucleotide	HMDB00195	C00294	-0.0417402	0.0641439	0.515223	0.800008	2354	-0.0180858	0.0795172	0.820078	1529	-0.0881857	0.128178	0.491455	859	-0.0797825	0.204008	0.695742
pantothenate	Cofactors and Vitamins	HMDB00210	C00864	-0.0388898	0.0601415	0.517866	0.800733	2354	-0.0921563	0.0899604	0.305641	1529	0.0189937	0.0899293	0.832726	859	-0.0585593	0.184882	0.751442
stearate (18:0)	Lipid	HMDB00827	C01530	0.0363178	0.0567015	0.521841	0.803505	2354	-0.0487625	0.0789031	0.536572	1529	0.118024	0.0948803	0.213527	859	0.153022	0.159458	0.337235
cyclo(leu-pro)	Peptide	#N/A	#N/A	0.0359452	0.0564969	0.524624	0.804424	2354	-0.0557681	0.0787227	0.47869	1529	0.13335	0.0811288	0.100241	#N/A	#N/A	#N/A	#N/A
caprate (10:0)	Lipid	HMDB00511	C01571	0.0347822	0.055304	0.529397	0.808374	2354	-0.109667	0.0778423	0.158884	1529	0.149204	0.0885345	0.0919387	859	0.303861	0.170638	0.0749557
docosapentaenoate (n6 DPA, 22:5n6)	Lipid	HMDB01976	C16513	-0.0378491	0.0613088	0.537003	0.816599	2354	-0.146067	0.0834859	0.0801869	1529	0.088825	0.0903248	0.325413	#N/A	#N/A	#N/A	#N/A
kynurenine	Amino Acid	HMDB00684	C00328	0.0371459	0.0617858	0.547704	0.827596	2354	0.127022	0.0858033	0.13877	1529	-0.11396	0.100107	0.25496	859	0.146141	0.194857	0.453259
dihomo-linoleate (20:2n6)	Lipid	HMDB05060	C16525	0.0339881	0.0566788	0.548732	0.827596	2354	-0.0762085	0.0838147	0.363218	1529	0.0516709	0.094195	0.583313	859	0.277521	0.133358	0.0374322
p-cresol-glucuronide*	Amino Acid	HMDB11686	#N/A	-0.0385251	0.0648513	0.552476	0.828184	2354	-0.0463911	0.0881196	0.598572	1529	-0.0292309	0.0957864	0.760238	#N/A	#N/A	#N/A	#N/A
propionylcarnitine	Lipid	HMDB00824	C03017	0.033526	0.0565993	0.553623	0.828184	2354	0.0119443	0.078066	0.878396	1529	0.0810479	0.0918505	0.377567	859	-0.0372772	0.183988	0.839443
4-hydroxyhippurate	Xenobiotics	HMDB13678	#N/A	0.0356187	0.060602	0.556701	0.829417	2354	0.00988048	0.0766219	0.897396	1529	0.0786184	0.0990366	0.427293	#N/A	#N/A	#N/A	#N/A
valylarginine	Peptide	#N/A	#N/A	-0.0355361	0.0611388	0.561081	0.832572	2354	-0.0726872	0.0834448	0.38371	1529	0.00752306	0.089835	0.933261	#N/A	#N/A	#N/A	#N/A
glycyltyrosine	Peptide	HMDB28853	#N/A	-0.0382579	0.0665715	0.565502	0.83286	2354	-0.00377975	0.0753939	0.960016	1529	-0.160256	0.141821	0.258482	#N/A	#N/A	#N/A	#N/A
catechol sulfate	Xenobiotics	HMDB59724	C00090	-0.0336258	0.0585565	0.565801	0.83286	2354	0.0886948	0.0784181	0.258034	1529	-0.116849	0.0947251	0.217366	859	-0.637635	0.238524	0.00751193
glycochenodeoxycholate	Lipid	HMDB00637	C05466	0.030012	0.0527635	0.56949	0.834397	2354	-0.000514176	0.07622	0.994618	1529	0.0679355	0.0835949	0.416404	859	0.0260923	0.150815	0.862645
glycylphenylalanine	Peptide	HMDB28848	#N/A	-0.0347103	0.0615074	0.572531	0.834397	2354	-0.0974272	0.0815112	0.231985	1529	0.0482238	0.0937328	0.606915	#N/A	#N/A	#N/A	#N/A
cholate	Lipid	HMDB00619	C00695	0.0316085	0.0561981	0.573811	0.834397	2354	-0.03574	0.0889555	0.68785	1529	0.0247269	0.0868469	0.77586	859	0.194994	0.131675	0.13864
N-acetylserine	Amino Acid	HMDB02931	#N/A	0.0355741	0.0635977	0.575915	0.834397	2354	-0.00542813	0.0794762	0.945548	1529	0.108574	0.106046	0.305913	#N/A	#N/A	#N/A	#N/A
piperine	Xenobiotics	HMDB29377	C03882	0.0324296	0.0588753	0.581758	0.839556	2354	0.039247	0.0788736	0.618771	1529	0.111184	0.109735	0.310963	859	-0.138382	0.149564	0.354843
hypoxanthine	Nucleotide	HMDB00157	C00262	0.0313043	0.0573005	0.584848	0.840718	2354	0.0123931	0.079485	0.876098	1529	0.0558487	0.0926248	0.546538	859	0.0357587	0.183409	0.845419
1-palmitoylglycerophosphoinositol*	Lipid	HMDB61695	#N/A	0.031174	0.0574211	0.587197	0.840812	2354	-0.0538992	0.0840077	0.521134	1529	0.0673967	0.090732	0.457596	859	0.22197	0.157879	0.159738
2-hydroxyglutarate	Lipid	HMDB00606	C02630	0.0322054	0.0600709	0.591874	0.841579	2354	-0.0557768	0.0786977	0.478481	1529	0.155032	0.0929848	0.0954571	#N/A	#N/A	#N/A	#N/A
stearidonate (18:4n3)	Lipid	HMDB06547	C16300	0.0298969	0.0562558	0.59511	0.841579	2354	0.0366859	0.0800013	0.646546	1529	-0.00599526	0.0914937	0.947755	859	0.110005	0.157561	0.485067
1-linoleoylglycerophosphoethanolamine*	Lipid	HMDB11507	#N/A	0.0301719	0.0568544	0.595635	0.841579	2354	-0.137651	0.0900792	0.126484	1529	0.136545	0.0836685	0.102685	859	0.156967	0.15201	0.301785
adipate	Lipid	HMDB00448	C06104	-0.0315068	0.0595713	0.596881	0.841579	2354	-0.0790596	0.0767716	0.303103	1529	0.0404519	0.0944396	0.668406	#N/A	#N/A	#N/A	#N/A
1-myristoylglycerophosphocholine (14:0)	Lipid	HMDB10379	C04230	-0.0445265	0.0853211	0.601761	0.843613	#N/A	#N/A	#N/A	#N/A	1529	0.00215038	0.0905712	0.981058	859	-0.412482	0.254294	0.10479
alpha-glutamylglutamate	Peptide	HMDB28818	C01425	-0.0313641	0.0602898	0.602909	0.843613	2354	-0.0885673	0.08224	0.281508	1529	0.0350963	0.088645	0.692165	#N/A	#N/A	#N/A	#N/A
cortisol	Lipid	HMDB00063	C00735	-0.0305254	0.0594058	0.60736	0.844179	2354	0.00174512	0.08409	0.983443	1529	-0.0755651	0.0922159	0.412538	859	-0.000430334	0.202663	0.998306
21-hydroxypregnenolone disulfate	Lipid	HMDB04026	C05485	-0.0315865	0.0615635	0.607901	0.844179	2354	0.0759681	0.0822933	0.355935	1529	-0.168281	0.0927738	0.0696956	#N/A	#N/A	#N/A	#N/A
trehalose	Carbohydrate	HMDB00975	C01083	-0.0331506	0.0653819	0.612133	0.845503	2354	-0.17962	0.0949278	0.0584681	1529	0.0990412	0.0901826	0.272104	#N/A	#N/A	#N/A	#N/A
pyruvate	Carbohydrate	HMDB00243	C00022	0.0261462	0.0517585	0.613449	0.845503	2354	-0.0556998	0.0839387	0.506961	1529	0.0940753	0.0695381	0.1761	859	-0.0728975	0.201828	0.717961
linoleate (18:2n6)	Lipid	HMDB00673	C01595	-0.030668	0.0615867	0.618509	0.847268	2354	-0.120941	0.0889854	0.17411	1529	0.00521291	0.0980571	0.957603	859	0.19922	0.173139	0.249882
5-methyluridine (ribothymidine)	Nucleotide	HMDB00884	#N/A	0.0304935	0.0616012	0.62059	0.847268	2354	0.0396244	0.0810031	0.62472	1529	0.0179702	0.0948643	0.849755	#N/A	#N/A	#N/A	#N/A
myristate (14:0)	Lipid	HMDB00806	C06424	0.0288692	0.0586306	0.622442	0.847268	2354	-0.0232118	0.083383	0.780724	1529	0.0290677	0.0926628	0.753754	859	0.2728	0.180735	0.131198
glycylvaline	Peptide	HMDB28854	#N/A	0.0271932	0.0565848	0.630819	0.847268	2354	-0.103311	0.0814243	0.204515	1529	0.152821	0.0879281	0.0822078	859	0.134047	0.176374	0.447244
glutarate (pentanedioate)	Amino Acid	HMDB00661	C00489	-0.0288861	0.0601984	0.631336	0.847268	2354	-0.0942589	0.0787112	0.231101	1529	0.0632357	0.093437	0.49855	#N/A	#N/A	#N/A	#N/A
bilirubin (Z,Z)	Cofactors and Vitamins	HMDB00054	C00486	-0.0290438	0.060653	0.632044	0.847268	2354	-0.155767	0.0997476	0.11838	1529	-0.00425096	0.0870954	0.961072	859	0.210694	0.159124	0.185475
HWESASLLR	Peptide	#N/A	#N/A	0.0292002	0.0611774	0.633145	0.847268	2354	0.0833118	0.0827324	0.313933	1529	-0.0360875	0.0908755	0.691287	#N/A	#N/A	#N/A	#N/A
1-palmitoylglycerol (1-monopalmitin)	Lipid	HMDB31074	#N/A	0.0265409	0.0556064	0.633148	0.847268	2354	0.0314705	0.0810364	0.697757	1529	0.00508889	0.0865098	0.953092	859	0.0829459	0.163278	0.61145
caprylate (8:0)	Lipid	HMDB00482	C06423	0.0258354	0.0555873	0.642094	0.850451	2354	-0.144931	0.0757847	0.0558249	1529	0.206525	0.0946337	0.0290829	859	0.27831	0.162538	0.0868455
mannose	Carbohydrate	HMDB00169	C00159	-0.0283388	0.0610251	0.642376	0.850451	2354	-0.0101717	0.0813847	0.900538	1529	-0.0505149	0.103908	0.626859	859	-0.0559766	0.200299	0.779888
N-acetylphenylalanine	Amino Acid	HMDB00512	C03519	0.0280753	0.060473	0.64246	0.850451	2354	0.0283914	0.0774481	0.713928	1529	0.0275817	0.0967947	0.775682	#N/A	#N/A	#N/A	#N/A
3-hydroxybutyrate (BHBA)	Lipid	HMDB00357	C01089	0.0241093	0.0536064	0.652893	0.861163	2354	0.00610491	0.0806541	0.939664	1529	0.00431078	0.0906324	0.962064	859	0.0955062	0.117424	0.416022
leucylphenylalanine	Peptide	#N/A	#N/A	-0.0297364	0.0669739	0.657043	0.862137	2354	0.00996416	0.0756531	0.895215	1529	-0.173592	0.14401	0.228041	#N/A	#N/A	#N/A	#N/A
2-hydroxybutyrate (AHB)	Amino Acid	HMDB00008	C05984	0.0250732	0.0566961	0.658317	0.862137	2354	0.0326162	0.0778492	0.675241	1529	-0.0373826	0.0978577	0.702454	859	0.151733	0.154921	0.327369
1-oleoylglycerophosphocholine (18:1)	Lipid	HMDB02815	#N/A	0.0260256	0.0603214	0.666141	0.869291	2354	0.156604	0.0771051	0.0422503	1529	-0.179968	0.0968444	0.063123	#N/A	#N/A	#N/A	#N/A
taurocholenate sulfate	Lipid	#N/A	#N/A	0.0248871	0.0582252	0.669067	0.870024	2354	0.062509	0.0744523	0.401142	1529	-0.0343542	0.0934265	0.713087	#N/A	#N/A	#N/A	#N/A
citrate	Energy	HMDB00094	C00158	-0.0246584	0.0585246	0.673511	0.870158	2354	-0.00702096	0.0832425	0.932783	1529	-0.159648	0.0990924	0.107157	859	0.219899	0.147755	0.13668
histidylleucine	Peptide	#N/A	#N/A	-0.0269637	0.064225	0.674609	0.870158	2354	-0.0603026	0.0804262	0.453382	1529	0.0317167	0.106701	0.766277	#N/A	#N/A	#N/A	#N/A
4-methylcatechol sulfate	Xenobiotics	#N/A	#N/A	0.0253755	0.0613491	0.679149	0.870158	2354	0.0194426	0.0795719	0.806968	1529	0.034071	0.0963323	0.723577	#N/A	#N/A	#N/A	#N/A
xanthine	Nucleotide	HMDB00292	C00385	0.0228391	0.0553206	0.679717	0.870158	2354	-0.155542	0.0846574	0.0661639	1529	0.147806	0.0819619	0.0713336	859	0.186703	0.161441	0.247485
tiglyl carnitine	Amino Acid	HMDB02366	#N/A	0.0242659	0.0590256	0.680993	0.870158	2354	-0.0338204	0.0827979	0.682929	1529	0.101088	0.0939846	0.282115	859	0.0162459	0.189165	0.93156
leucylasparagine	Peptide	#N/A	#N/A	-0.0264746	0.0650176	0.683867	0.870807	2354	-0.0217758	0.0744102	0.769793	1529	-0.0416419	0.133689	0.755433	#N/A	#N/A	#N/A	#N/A
guanosine	Nucleotide	HMDB00133	C00387	-0.0243834	0.0604794	0.686824	0.871556	2354	-0.0127876	0.0799667	0.872951	1529	-0.0778679	0.110431	0.480732	859	0.0490911	0.169004	0.771455
10-nonadecenoate (19:1n9)	Lipid	HMDB13622	#N/A	0.0232413	0.0581638	0.689463	0.871899	2354	-0.0263969	0.0826339	0.74939	1529	0.0013688	0.0942196	0.988409	859	0.289914	0.165524	0.0798604
anthranilate	Amino Acid	HMDB01123	C00108	-0.0268711	0.0684825	0.694778	0.875352	2354	-0.0154389	0.0855964	0.856863	1529	-0.0472037	0.114153	0.679232	#N/A	#N/A	#N/A	#N/A
arabonate	Cofactors and Vitamins	HMDB00539	C00878	-0.0239212	0.0623854	0.701391	0.875352	2354	-0.0927925	0.0802155	0.247358	1529	0.0814994	0.0992435	0.411529	#N/A	#N/A	#N/A	#N/A
gamma-glutamylphenylalanine	Peptide	HMDB00594	#N/A	-0.0215652	0.0565351	0.70287	0.875352	2354	-0.0172626	0.0778215	0.824452	1529	-0.0424544	0.0919732	0.644372	859	0.0379933	0.18401	0.836421
threitol	Carbohydrate	HMDB04136	C16884	-0.0235652	0.062439	0.705867	0.875352	2354	-0.0633189	0.0889511	0.476564	1529	0.0397805	0.0973545	0.682822	859	-0.0909962	0.201593	0.651712
proline	Amino Acid	HMDB00162	C00148	-0.0218117	0.0579323	0.706543	0.875352	2354	-0.00638862	0.0815134	0.93753	1529	-0.0256981	0.0907197	0.77697	859	-0.0930565	0.196295	0.635455
3-indoxyl sulfate	Amino Acid	HMDB00682	#N/A	-0.0228251	0.06082	0.707446	0.875352	2354	0.00876359	0.0868685	0.919643	1529	-0.0423925	0.0944734	0.653631	859	-0.100167	0.196959	0.611057
1-arachidonoylglycerophosphoethanolamine*	Lipid	HMDB11517	#N/A	-0.0210925	0.0564866	0.708845	0.875352	2354	-0.124968	0.0835048	0.134513	1529	0.0229866	0.087804	0.79348	859	0.206742	0.157545	0.18943
pelargonate (9:0)	Lipid	HMDB00847	C01601	-0.0205236	0.0562262	0.715098	0.879497	2354	-0.128184	0.0764236	0.0934881	1529	0.0720432	0.0955477	0.450848	859	0.21268	0.167685	0.204678
butyrylcarnitine	Lipid	HMDB02013	C02862	0.0211106	0.0583897	0.71769	0.879497	#N/A	#N/A	#N/A	#N/A	1529	0.0220805	0.0615174	0.719647	859	0.0122939	0.185482	0.947154
glycocholenate sulfate*	Lipid	#N/A	#N/A	-0.0207782	0.0590322	0.724852	0.879497	2354	0.0155016	0.0774005	0.841263	1529	-0.0712274	0.0912721	0.435164	#N/A	#N/A	#N/A	#N/A
N-acetylglycine	Amino Acid	HMDB00532	#N/A	0.0203396	0.0580253	0.725941	0.879497	2354	-0.00685751	0.0806685	0.932255	1529	0.0564101	0.0926548	0.542644	859	0.0195125	0.192983	0.919463
glutarylcarnitine (C5)	Amino Acid	HMDB13130	#N/A	0.0205068	0.0586614	0.726655	0.879497	2354	0.0300984	0.0822589	0.714441	1529	-0.0329218	0.0940228	0.726229	859	0.1763	0.18351	0.336697
1-oleoylglycerol (1-monoolein)	Lipid	HMDB11567	#N/A	-0.0194475	0.0558728	0.72779	0.879497	2354	0.0691791	0.0786158	0.378879	1529	-0.129426	0.0895302	0.148285	859	-0.0377851	0.172071	0.82619
caproate (6:0)	Lipid	HMDB00535	C01585	0.0196456	0.0566894	0.728931	0.879497	2354	-0.103371	0.0804794	0.198988	1529	0.0704539	0.0925807	0.446657	859	0.34542	0.157907	0.0287061
2-linoleoylglycerophosphoethanolamine*	Lipid	#N/A	#N/A	-0.0197691	0.0577726	0.73221	0.880566	2354	-0.233416	0.0898151	0.0093538	1529	0.119334	0.0840498	0.155666	859	0.179535	0.171275	0.294535
1-pentadecanoylglycerophosphocholine (15:0)*	Lipid	#N/A	#N/A	-0.0212261	0.0627071	0.734989	0.880605	2354	0.010942	0.0842951	0.89672	1529	-0.0610847	0.0938319	0.515046	#N/A	#N/A	#N/A	#N/A
5alpha-pregnan-3beta,20alpha-diol disulfate	Lipid	#N/A	#N/A	0.0240346	0.0715761	0.737028	0.880605	2354	0.0774426	0.0880345	0.37903	1529	-0.0801231	0.122941	0.514581	#N/A	#N/A	#N/A	#N/A
pregnen-diol disulfate*	Lipid	#N/A	#N/A	-0.020225	0.0623797	0.745769	0.883566	2354	0.0448295	0.0844782	0.595652	1529	-0.0982269	0.0925036	0.288294	#N/A	#N/A	#N/A	#N/A
4-guanidinobutanoate	Amino Acid	HMDB03464	C01035	-0.0196457	0.061315	0.748661	0.883566	2354	0.045177	0.0761721	0.55312	1529	-0.138953	0.103339	0.178745	#N/A	#N/A	#N/A	#N/A
phenylalanylarginine	Peptide	#N/A	#N/A	0.019185	0.0602643	0.750221	0.883566	2354	-0.0841875	0.0902455	0.350886	1529	0.102383	0.0809615	0.20602	#N/A	#N/A	#N/A	#N/A
mannitol	Carbohydrate	HMDB00765	C00392	0.0216606	0.0680647	0.750306	0.883566	2354	-0.297659	0.199023	0.134758	1529	0.0734715	0.0858812	0.392274	859	0.0405054	0.134811	0.763826
2-oleoylglycerophosphocholine*	Lipid	HMDB61701	#N/A	0.018008	0.0568707	0.751511	0.883566	2354	0.109223	0.0773653	0.158013	1529	-0.104741	0.094241	0.266389	859	-0.0300526	0.184055	0.870298
taurolithocholate 3-sulfate	Lipid	HMDB02580	C03642	-0.0167531	0.0555723	0.76306	0.893414	2354	0.0790295	0.0784431	0.313707	1529	-0.177686	0.0916387	0.052503	859	0.0684894	0.15392	0.656342
beta-hydroxyisovalerate	Amino Acid	HMDB00754	#N/A	-0.0174283	0.0582385	0.764743	0.893414	2354	0.038246	0.0796178	0.630964	1529	-0.0505738	0.094632	0.593047	859	-0.217371	0.19836	0.273148
1,3,7-trimethylurate	Xenobiotics	HMDB02123	C16361	0.0172794	0.0613489	0.778206	0.902108	2354	-0.0691356	0.0893857	0.439255	1529	0.0942387	0.0843537	0.263915	#N/A	#N/A	#N/A	#N/A
3-hydroxy-2-ethylpropionate	Amino Acid	HMDB00396	#N/A	0.0167906	0.0597157	0.778576	0.902108	2354	0.0421164	0.0835679	0.614277	1529	-0.0762112	0.0973477	0.4337	859	0.211898	0.177575	0.232758
palmitoyl sphingomyelin	Lipid	#N/A	#N/A	-0.016952	0.0605688	0.77957	0.902108	2354	-0.0435655	0.0797262	0.584764	1529	0.0193743	0.0931452	0.835228	#N/A	#N/A	#N/A	#N/A
caffeine	Xenobiotics	HMDB01847	C07481	0.01603	0.0579274	0.78199	0.902108	2354	-0.00574141	0.0822738	0.944365	1529	0.031482	0.0950819	0.740566	859	0.0540274	0.15878	0.733656
margarate (17:0)	Lipid	HMDB02259	#N/A	0.0158738	0.0599154	0.791058	0.909717	2354	-0.0109485	0.0812836	0.892853	1529	0.0657325	0.0995955	0.509257	859	-0.0207546	0.194646	0.915085
aspartate	Amino Acid	HMDB00191	C00049	-0.0146746	0.0562057	0.794024	0.910283	2354	-0.0211499	0.0778358	0.785834	1529	0.017153	0.0907358	0.850059	859	-0.107829	0.182495	0.554613
2-myristoylglycerophosphocholine*	Lipid	#N/A	#N/A	0.0153631	0.0609385	0.800958	0.913768	2354	0.0201679	0.0826152	0.807139	1529	0.00962911	0.0902502	0.915032	#N/A	#N/A	#N/A	#N/A
glycodeoxycholate	Lipid	HMDB00631	C05464	-0.0145798	0.0581518	0.80203	0.913768	2354	0.0707808	0.0772917	0.359792	1529	-0.152527	0.10272	0.137576	859	-0.0507916	0.172648	0.768611
heptanoate (7:0)	Lipid	HMDB00666	C17714	0.0134668	0.0568578	0.812773	0.920874	2354	-0.136019	0.077815	0.0804667	1529	0.132064	0.0977977	0.176896	859	0.32355	0.158857	0.0416768
O-methylcatechol sulfate	Xenobiotics	#N/A	#N/A	0.0142518	0.0610989	0.815561	0.920874	2354	0.0281928	0.0806791	0.726756	1529	-0.00449523	0.0935582	0.961678	#N/A	#N/A	#N/A	#N/A
2-hydroxypalmitate	Lipid	HMDB31057	#N/A	0.0130427	0.0559812	0.815774	0.920874	2354	-0.0274578	0.0769355	0.721171	1529	0.0374428	0.095035	0.693589	859	0.118074	0.159264	0.45847
2-hydroxystearate	Lipid	#N/A	C03045	-0.0132163	0.0579725	0.819666	0.922437	2354	-0.0586899	0.0802743	0.464708	1529	0.0112641	0.0988124	0.909242	859	0.100679	0.158223	0.524573
1-stearoylglycerol (1-monostearin)	Lipid	HMDB31075	D01947	-0.012228	0.0544376	0.822271	0.922548	2354	-0.107279	0.0777221	0.167498	1529	-0.00729677	0.0873832	0.933451	859	0.356343	0.156289	0.0226058
bradykinin	Peptide	HMDB04246	C00306	0.0137217	0.0638479	0.829836	0.926259	2354	0.070728	0.0846768	0.403565	1529	-0.0613974	0.0972026	0.52762	#N/A	#N/A	#N/A	#N/A
phenylalanylserine	Peptide	#N/A	#N/A	0.0126778	0.0601617	0.833099	0.926259	2354	-0.0264891	0.0805296	0.742204	1529	0.0621485	0.0905045	0.492278	#N/A	#N/A	#N/A	#N/A
urea	Amino Acid	HMDB00294	C00086	-0.0126173	0.0598855	0.833129	0.926259	2354	0.116082	0.0796884	0.145198	1529	-0.113457	0.100432	0.258611	859	-0.474669	0.212113	0.0252333
N6-acetyllysine	Amino Acid	HMDB00206	C02727	-0.0132005	0.0641556	0.83698	0.927737	2354	0.0265874	0.0799704	0.739537	1529	-0.0850486	0.107464	0.4287	#N/A	#N/A	#N/A	#N/A
HWESASXX*	Peptide	#N/A	#N/A	0.0125329	0.0627456	0.841683	0.930148	2354	-0.040966	0.090506	0.650813	1529	-0.0200277	0.108387	0.853402	859	0.211324	0.146181	0.148281
4-ethylphenylsulfate	Xenobiotics	#N/A	C13637	0.0114146	0.0588121	0.846108	0.932239	2354	0.0887212	0.0739373	0.230158	1529	-0.0975796	0.099571	0.327086	859	-0.579819	0.433391	0.18094
adrenate (22:4n6)	Lipid	HMDB02226	C16527	-0.0108509	0.0572892	0.849775	0.933485	2354	-0.103549	0.0817913	0.205508	1529	0.0197196	0.0924278	0.831053	859	0.25856	0.161901	0.110261
2-oleoylglycerophosphoethanolamine*	Lipid	#N/A	#N/A	0.0102405	0.0586077	0.861292	0.94267	2354	-0.0335235	0.0828364	0.685701	1529	0.054105	0.0829313	0.514139	#N/A	#N/A	#N/A	#N/A
1-palmitoylplasmenylethanolamine*	Lipid	#N/A	#N/A	-0.0106791	0.0620064	0.863261	0.94267	2354	0.0320189	0.0776632	0.680135	1529	-0.0857503	0.102979	0.405016	#N/A	#N/A	#N/A	#N/A
quinate	Xenobiotics	HMDB03072	C00296	0.00867635	0.0519408	0.867336	0.944319	2354	0.0195886	0.0735156	0.789889	1529	0.0363127	0.0807325	0.652861	859	-0.185662	0.176204	0.292033
glycocholate	Lipid	HMDB00138	C01921	0.00913696	0.0566303	0.871823	0.946403	2354	-0.00343267	0.0781314	0.964957	1529	-0.0201816	0.100734	0.841211	859	0.109188	0.142194	0.442557
1-eicosatrienoylglycerophosphocholine (20:3)*	Lipid	HMDB10394	#N/A	0.00932346	0.0613844	0.879276	0.948783	2354	0.0162449	0.0824236	0.843757	1529	0.000703686	0.091982	0.993896	#N/A	#N/A	#N/A	#N/A
1-docosapentaenoylglycerophosphocholine (22:5n3)*	Lipid	#N/A	#N/A	-0.00941187	0.0623412	0.879997	0.948783	2354	0.0522483	0.0798339	0.512814	1529	-0.105767	0.0997981	0.289232	#N/A	#N/A	#N/A	#N/A
phenylacetylglutamine	Amino Acid	HMDB06344	C04148	0.00874902	0.0588164	0.88175	0.948783	2354	0.0479827	0.0805836	0.551549	1529	-0.0890216	0.0979775	0.363565	859	0.142811	0.179883	0.427249
ursodeoxycholate	Lipid	HMDB00946	C07880	0.00757917	0.0542771	0.888946	0.951943	2354	-0.163178	0.0934976	0.0809383	1529	0.134475	0.0698729	0.054284	859	-0.311726	0.22236	0.160945
7-methylguanine	Nucleotide	HMDB00897	C02242	-0.00784736	0.0566672	0.88986	0.951943	2354	0.0526783	0.0818453	0.519813	1529	-0.106783	0.0875143	0.222396	859	0.115176	0.178007	0.517613
ADSGEGDFXAEGGGVR*	Peptide	#N/A	#N/A	0.00606969	0.0484311	0.900265	0.960283	2354	0.0264152	0.0800627	0.741452	1529	0.000144533	0.0645175	0.998213	859	-0.0521065	0.1823	0.775009
indoleacetate	Amino Acid	HMDB00197	C00954	-0.00690809	0.058086	0.905332	0.962896	2354	-0.0204929	0.0818334	0.802261	1529	-0.00132552	0.0974827	0.989151	859	0.0275458	0.154621	0.858605
pentadecanoate (15:0)	Lipid	HMDB00826	C16537	-0.00847334	0.0876747	0.923008	0.976191	#N/A	#N/A	#N/A	#N/A	1529	-0.0268996	0.097514	0.782661	859	0.0692598	0.200287	0.72949
5-oxoproline	Amino Acid	HMDB00267	C01879	-0.0055661	0.0576899	0.923137	0.976191	2354	-0.0711152	0.0812816	0.381616	1529	-0.0229679	0.0935185	0.805994	859	0.337046	0.169598	0.0468866
arginine	Amino Acid	HMDB00517	C00062	-0.00493541	0.0598741	0.934305	0.976611	2354	0.0864428	0.0827932	0.296448	1529	-0.174971	0.0992453	0.0778973	859	0.119764	0.178073	0.50123
isovalerylcarnitine	Amino Acid	HMDB00688	#N/A	-0.00521261	0.0638973	0.934982	0.976611	2354	-0.0651804	0.0866602	0.451968	1529	0.0456351	0.108741	0.674728	859	0.130257	0.191738	0.496915
threonylphenylalanine	Peptide	#N/A	#N/A	0.00458369	0.0595227	0.938618	0.976611	2354	-0.0598298	0.0816232	0.463558	1529	0.0777431	0.0869882	0.371471	#N/A	#N/A	#N/A	#N/A
p-cresol sulfate	Amino Acid	HMDB11635	C01468	-0.00432641	0.0582178	0.94076	0.976611	2354	0.0723429	0.0809193	0.371315	1529	-0.118028	0.0942997	0.210706	859	0.0317437	0.182971	0.862266
arabinose	Carbohydrate	HMDB00646	C00216	-0.00424043	0.0580704	0.941789	0.976611	2354	0.0727954	0.0796998	0.361048	1529	-0.165031	0.09875	0.0946825	859	0.115018	0.165368	0.486727
leucylalanine	Peptide	#N/A	#N/A	-0.00473361	0.0649163	0.941871	0.976611	2354	-0.0283399	0.0797078	0.72218	1529	0.0417695	0.111874	0.708878	#N/A	#N/A	#N/A	#N/A
phenol sulfate	Amino Acid	HMDB60015	C02180	0.00426758	0.058769	0.942112	0.976611	2354	0.0511802	0.0808208	0.526567	1529	-0.0111558	0.0907646	0.902179	859	-0.348346	0.257698	0.176452
3-carboxy-4-methyl-5-propyl-2-furanpropanoate (CMPF)	Lipid	HMDB61112	#N/A	0.0042295	0.0619085	0.945532	0.977257	2354	0.0489741	0.0743796	0.510259	1529	-0.282887	0.143692	0.0489871	859	0.187599	0.177534	0.290652
1-linoleoylglycerol (1-monolinolein)	Lipid	#N/A	#N/A	-0.00359168	0.0567813	0.949564	0.977257	2354	0.10201	0.0801149	0.202915	1529	-0.146447	0.0917874	0.110599	859	0.0105236	0.167448	0.949888
thymol sulfate	Xenobiotics	HMDB01878	C09908	-0.00363227	0.0587499	0.950701	0.977257	2354	0.0529839	0.0755449	0.483081	1529	-0.0677304	0.0973518	0.486599	859	-0.354899	0.333558	0.287338
isoleucine	Amino Acid	HMDB00172	C00407	-0.00347508	0.062029	0.955323	0.977653	2354	-0.0227032	0.0815641	0.780745	1529	0.0624259	0.105311	0.553331	859	-0.160628	0.226922	0.479036
2-palmitoylglycerophosphocholine*	Lipid	HMDB61702	#N/A	0.00319906	0.0585136	0.9564	0.977653	2354	0.0145915	0.0810286	0.857091	1529	0.0175558	0.0915371	0.847908	859	-0.165713	0.221315	0.453999
cortisone	Lipid	HMDB02802	C00762	-0.00282442	0.0584676	0.961471	0.979955	2354	0.0381968	0.0808139	0.636462	1529	-0.108808	0.0943711	0.248919	859	0.204332	0.192004	0.287234
choline	Lipid	HMDB00097	C00114	0.00256815	0.0568637	0.963977	0.979955	2354	-0.0150861	0.0759909	0.842634	1529	-0.0117382	0.0979046	0.904567	859	0.145795	0.177426	0.411237
deoxycarnitine	Lipid	HMDB01161	C01181	0.00225099	0.0674675	0.973384	0.986792	2354	-0.0113693	0.086572	0.895516	1529	0.0233182	0.107668	0.82854	#N/A	#N/A	#N/A	#N/A
glycolithocholate sulfate*	Lipid	HMDB02639	C11301	0.00126239	0.0579602	0.982623	0.993421	2354	0.120087	0.0755629	0.112009	1529	-0.168574	0.0903382	0.0620371	#N/A	#N/A	#N/A	#N/A
pyroglutamylglycine	Peptide	#N/A	#N/A	0.000662685	0.0586269	0.990981	0.997065	2354	-0.0116771	0.0796448	0.883436	1529	0.0771187	0.0917188	0.40045	859	-0.494649	0.263325	0.0603161
methionine	Amino Acid	HMDB00696	C00073	0.000520034	0.0578906	0.992833	0.997065	2354	-0.0685223	0.0834566	0.411616	1529	0.0386307	0.0885852	0.662774	859	0.18517	0.1911	0.332562
N1-Methyl-2-pyridone-5-carboxamide	Cofactors and Vitamins	HMDB04193	C05842	0.000436753	0.0617373	0.994356	0.997065	2354	-0.00163841	0.0861456	0.984826	1529	0.002628	0.0885224	0.976316	#N/A	#N/A	#N/A	#N/A
1-stearoylglycerophosphoethanolamine	Lipid	HMDB11130	#N/A	-1.69034e-05	0.0551655	0.999756	0.999756	2354	-0.000892073	0.0783046	0.99091	1529	-0.0352358	0.0900386	0.695545	859	0.106417	0.154015	0.489593
#N/A means that the metabolite was either not measured in that population or did not meet the inclusion criteria
metabolites significant at FDR<0.05 in fixed effect meta-analysis are indicated in italic

## Sheet: Table S8
Table S8. Metabolites where the direction of effect differed between the meta-analysis result and the result in a component study.
	FEV1			FVC			FEV1/FVC			COPD
	cohort	p-value		cohort	p-value		cohort	p-value		cohort	p-value
Metabolite							none	none
asparagine	KORA	0.75
kynurenine	ARIC whites	0.89
5-oxoproline	KORA	0.16		KORA	0.22
3-methoxytyrosine	ARIC whites	0.69
indolelactate	ARIC whites	0.3		ARIC whites	0.81
1-palmitoylglycerol (1-monopalmitin)	KORA	0.81
scyllo-inositol	KORA	0.83		KORA	0.74
sebacate (decanedioate)	ARIC whites	0.69
suberate (octanedioate)	ARIC whites	0.3
glycerate	KORA	0.51		KORA	0.49					KORA	0.54
gamma-glutamylglutamate	KORA	0.61		KORA	0.75
gamma-glutamylisoleucine*	KORA	0.91
1-methylurate	KORA	0.75
1,7 dimethylurate	KORA	0.56		KORA	0.52
2-aminobutyrate				ARIC blacks	0.87
hypoxanthine				KORA	0.8
gamma-glutamylvaline				KORA	0.93
quinate				ARIC blacks	0.99
homocitrulline										KORA	0.81
docosahexanoate (DHA, 22:6n3)										KORA	0.55
